# Supplementary material for: Integrated Analysis of RNA-Binding Proteins in Glioma
Source: Cancers (Basel). 2020 Apr 7;12(4):892. doi: 10.3390/cancers12040892 (PMC7226056; doi:10.3390/cancers12040892)
Supplement: Supplementary file 1 [file cancers-12-00892-s001.zip]

Archive with 3 entries (2 files):
- cancers-751631-supplementary materials/
- cancers-751631-supplementary materials/cancers-751631-suppl-final.docx
- cancers-751631-supplementary materials/cancers-751631-suppl-final.xlsx
