# Supplementary material for: Integrated Analysis of RNA-Binding Proteins in Glioma
Source: Cancers (Basel). 2020 Apr 7;12(4):892. doi: 10.3390/cancers12040892 (PMC7226056; doi:10.3390/cancers12040892)
Supplement: Supplementary file 1 [file cancers-12-00892-s001.zip › cancers-751631-supplementary materials/cancers-751631-suppl-final.xlsx]

## Sheet: Table S1
Table S1: Differentially expressed genes in GBM
gene|ID	gene	baseMean	log2FoldChange	lfcSE	stat	pvalue	padj
FTHL3|2498	FTHL3	35.921	-6.72369	0.254156	-26.4549	3.2e-154	6.13e-150
LOC442454|442454	LOC442454	16.4063	-4.25325	0.231958	-18.3363	4.25e-75	4.07e-71
RRM2|6241	RRM2	1988.31	7.58687	0.44112	17.1991	2.7e-66	1.72e-62
NACAP1|83955	NACAP1	10.3597	-4.18059	0.249598	-16.7493	5.73e-63	2.74e-59
TOP2A|7153	TOP2A	4273.95	7.59879	0.499236	15.2208	2.57e-52	9.85e-49
UBE2C|11065	UBE2C	1287.28	7.98828	0.533159	14.9829	9.49e-51	3.03e-47
NCAPG|64151	NCAPG	832.679	6.76684	0.459117	14.7388	3.63e-49	9.93e-46
MYBL2|4605	MYBL2	1582.15	8.3645	0.574883	14.5499	5.85e-48	1.4e-44
PBK|55872	PBK	1063.32	7.79599	0.5421	14.3811	6.8e-47	1.45e-43
PPIAL4C|653598	PPIAL4C	4.35653	-4.03717	0.283164	-14.2573	4.04e-46	7.73e-43
CCNB2|9133	CCNB2	864.275	7.41189	0.521452	14.2139	7.51e-46	1.31e-42
BUB1|699	BUB1	777.603	6.166	0.436672	14.1204	2.84e-45	4.54e-42
KIF20A|10112	KIF20A	653.73	7.26195	0.515869	14.0771	5.25e-45	7.73e-42
CMTM3|123920	CMTM3	3143.84	3.14033	0.22705	13.831	1.66e-43	2.27e-40
NDC80|10403	NDC80	517.818	7.34055	0.538314	13.6362	2.44e-42	3.11e-39
NUSAP1|51203	NUSAP1	1926.37	5.70936	0.419467	13.611	3.45e-42	4.12e-39
ASF1B|55723	ASF1B	849.825	6.01303	0.445326	13.5025	1.51e-41	1.7e-38
CDK2|1017	CDK2	1367.27	3.53956	0.263542	13.4307	4e-41	4.25e-38
KIF4A|24137	KIF4A	823.716	5.77234	0.430245	13.4164	4.85e-41	4.89e-38
WEE1|7465	WEE1	1967.17	4.14735	0.311987	13.2934	2.53e-40	2.42e-37
HJURP|55355	HJURP	557.463	6.3623	0.481647	13.2095	7.74e-40	7.05e-37
MAPK9|5601	MAPK9	1983.89	-2.27055	0.172427	-13.1682	1.34e-39	1.16e-36
MELK|9833	MELK	611.718	7.67929	0.585948	13.1057	3.05e-39	2.54e-36
LOC643387|643387	LOC643387	3.88768	-5.00822	0.387796	-12.9146	3.73e-38	2.97e-35
FAM64A|54478	FAM64A	1045.67	7.27842	0.565646	12.8675	6.86e-38	5.26e-35
PA2G4P4|647033	PA2G4P4	277.065	2.38305	0.185711	12.832	1.08e-37	7.99e-35
F2R|2149	F2R	3894.52	4.71315	0.368014	12.807	1.5e-37	1.06e-34
CEP55|55165	CEP55	318.549	5.85891	0.461324	12.7002	5.9e-37	4.03e-34
AURKB|9212	AURKB	494.763	7.57101	0.596669	12.6888	6.82e-37	4.51e-34
EPR1|8475	EPR1	1164.78	6.85475	0.547048	12.5304	5.09e-36	3.25e-33
GNAI3|2773	GNAI3	4624.36	1.90174	0.151959	12.5148	6.2e-36	3.83e-33
KIAA0101|9768	KIAA0101	609.461	6.20204	0.497132	12.4756	1.01e-35	6.07e-33
TROAP|10024	TROAP	480.17	6.96166	0.560282	12.4253	1.91e-35	1.11e-32
EZH2|2146	EZH2	1150.16	4.86855	0.391929	12.422	1.98e-35	1.12e-32
KIF2C|11004	KIF2C	905.14	5.4458	0.438596	12.4164	2.13e-35	1.16e-32
DLGAP5|9787	DLGAP5	459.663	8.21708	0.664502	12.3658	4e-35	2.13e-32
NSF|4905	NSF	3786.38	-2.99364	0.245902	-12.1741	4.27e-34	2.21e-31
ZNF90|7643	ZNF90	1040.72	3.93397	0.328293	11.9831	4.36e-33	2.19e-30
KIFC1|3833	KIFC1	864.05	5.81799	0.486447	11.9602	5.74e-33	2.82e-30
CAMKK2|10645	CAMKK2	2032.55	-2.67409	0.223766	-11.9504	6.46e-33	3.09e-30
BIRC5|332	BIRC5	1098.01	6.14036	0.51505	11.9219	9.1e-33	4.25e-30
IQGAP2|10788	IQGAP2	1005.7	4.87711	0.410855	11.8706	1.68e-32	7.67e-30
CDC45|8318	CDC45	404.181	7.72841	0.652905	11.837	2.51e-32	1.12e-29
MLF1IP|79682	MLF1IP	940.447	5.03846	0.425812	11.8326	2.65e-32	1.15e-29
CENPA|1058	CENPA	262.185	6.16525	0.522692	11.7952	4.13e-32	1.76e-29
FOXM1|2305	FOXM1	2314.29	5.05227	0.429249	11.77	5.57e-32	2.32e-29
ATP5EP2|432369	ATP5EP2	375.627	3.76946	0.32031	11.7682	5.7e-32	2.32e-29
ATP6V1C1|528	ATP6V1C1	2846.42	-2.08465	0.177676	-11.7329	8.65e-32	3.45e-29
CENPK|64105	CENPK	341.789	5.64277	0.482045	11.7059	1.19e-31	4.65e-29
EIF4EBP1|1978	EIF4EBP1	1481.71	3.54854	0.30344	11.6943	1.36e-31	5.22e-29
ATXN7L3|56970	ATXN7L3	2263.28	-1.97316	0.169173	-11.6635	1.96e-31	7.35e-29
DGKZ|8525	DGKZ	1631.04	-3.20276	0.274895	-11.6508	2.27e-31	8.37e-29
GTSE1|51512	GTSE1	530.869	5.513	0.474811	11.6109	3.63e-31	1.31e-28
CDK1|983	CDK1	1156.06	4.95199	0.427083	11.5949	4.37e-31	1.55e-28
CDCA7|83879	CDCA7	866.451	4.31233	0.373528	11.5449	7.84e-31	2.73e-28
BUB1B|701	BUB1B	561.513	5.26148	0.456069	11.5366	8.63e-31	2.95e-28
?|653553	?	8.89048	-4.45386	0.387429	-11.4959	1.38e-30	4.64e-28
C2CD2L|9854	C2CD2L	792.927	-2.4613	0.215275	-11.4333	2.85e-30	9.26e-28
TOLLIP|54472	TOLLIP	3859.89	-2.33785	0.204471	-11.4337	2.84e-30	9.26e-28
PREPL|9581	PREPL	5521.1	-2.31055	0.202138	-11.4306	2.94e-30	9.39e-28
TSPYL1|7259	TSPYL1	3753.22	-2.69234	0.235658	-11.4248	3.14e-30	9.87e-28
TGIF1|7050	TGIF1	1698.54	2.81821	0.247156	11.4025	4.06e-30	1.25e-27
VIM|7431	VIM	129307	3.46627	0.304193	11.395	4.43e-30	1.35e-27
RGPD4|285190	RGPD4	143.744	-2.05875	0.181508	-11.3425	8.08e-30	2.42e-27
TGFB1I1|7041	TGFB1I1	1294.76	3.61348	0.320147	11.287	1.52e-29	4.48e-27
RPS27|6232	RPS27	563.019	4.12009	0.365449	11.2741	1.76e-29	5.11e-27
FAM126B|285172	FAM126B	575.821	-2.39568	0.212825	-11.2566	2.15e-29	6.14e-27
SYNJ1|8867	SYNJ1	1430.06	-2.72468	0.242104	-11.2541	2.21e-29	6.22e-27
IGFBP2|3485	IGFBP2	19009.7	5.75153	0.5142	11.1854	4.81e-29	1.33e-26
NRM|11270	NRM	919.664	3.22772	0.289272	11.1581	6.54e-29	1.79e-26
KIF18A|81930	KIF18A	237.969	5.24209	0.469887	11.156	6.69e-29	1.8e-26
GPRASP2|114928	GPRASP2	1077.52	-2.32422	0.208702	-11.1365	8.33e-29	2.22e-26
WDR7|23335	WDR7	1306.92	-2.27957	0.205356	-11.1006	1.25e-28	3.27e-26
CAMK1D|57118	CAMK1D	273.348	-3.18229	0.286975	-11.0891	1.42e-28	3.67e-26
PAK1|5058	PAK1	2322.47	-3.23433	0.291771	-11.0852	1.48e-28	3.78e-26
ATP6V1A|523	ATP6V1A	4011.93	-2.14596	0.193764	-11.0751	1.66e-28	4.17e-26
PPP3R1|5534	PPP3R1	3914.63	-2.12698	0.192567	-11.0454	2.31e-28	5.74e-26
TBRG1|84897	TBRG1	1642.7	-1.54174	0.139684	-11.0373	2.52e-28	6.2e-26
MKI67|4288	MKI67	1731.84	5.84476	0.532047	10.9854	4.49e-28	1.09e-25
TTK|7272	TTK	410.742	5.74584	0.525357	10.937	7.67e-28	1.84e-25
SHOX2|6474	SHOX2	465.977	8.58173	0.784982	10.9324	8.07e-28	1.91e-25
KIF23|9493	KIF23	554.941	4.69956	0.431867	10.882	1.41e-27	3.28e-25
KIF14|9928	KIF14	275.719	5.68519	0.522873	10.873	1.55e-27	3.58e-25
YWHAG|7532	YWHAG	13474.9	-2.25825	0.2089	-10.8102	3.08e-27	7.02e-25
CDCA2|157313	CDCA2	246.229	5.84612	0.541985	10.7865	3.99e-27	8.98e-25
ESCO2|157570	ESCO2	288.114	5.62502	0.521894	10.7781	4.37e-27	9.73e-25
DTL|51514	DTL	632.039	4.99351	0.463669	10.7695	4.79e-27	1.06e-24
RP2|6102	RP2	1206.32	2.38756	0.222287	10.7409	6.54e-27	1.42e-24
ATP6V1H|51606	ATP6V1H	2326.28	-1.972	0.183825	-10.7276	7.55e-27	1.63e-24
SKA1|220134	SKA1	278.135	5.20914	0.485774	10.7234	7.91e-27	1.68e-24
FAM111B|374393	FAM111B	391.016	5.93003	0.554003	10.704	9.75e-27	2.05e-24
CCNA2|890	CCNA2	859.249	4.22258	0.395003	10.69	1.13e-26	2.33e-24
UBR3|130507	UBR3	1513.51	-1.85173	0.173209	-10.6907	1.13e-26	2.33e-24
KIF3A|11127	KIF3A	1393.55	-2.65828	0.248751	-10.6865	1.18e-26	2.4e-24
PPP3CA|5530	PPP3CA	2933.81	-2.32037	0.217318	-10.6773	1.3e-26	2.62e-24
PKMYT1|9088	PKMYT1	459.418	5.13892	0.482275	10.6556	1.64e-26	3.28e-24
E2F7|144455	E2F7	327.039	5.26032	0.493862	10.6514	1.72e-26	3.36e-24
NKRF|55922	NKRF	604.421	-1.46584	0.137609	-10.6522	1.7e-26	3.36e-24
C1orf216|127703	C1orf216	2041.18	-1.98598	0.186531	-10.6469	1.8e-26	3.49e-24
CALM3|808	CALM3	18291.1	-2.4695	0.23223	-10.6339	2.07e-26	3.97e-24
ESPL1|9700	ESPL1	401.852	5.00038	0.470358	10.631	2.14e-26	4.05e-24
COL4A1|1282	COL4A1	16613.6	4.87566	0.459676	10.6067	2.77e-26	5.21e-24
NOX4|50507	NOX4	271.162	5.20551	0.491084	10.6	2.98e-26	5.54e-24
DLG4|1742	DLG4	2868.12	-3.0757	0.291261	-10.56	4.57e-26	8.41e-24
SYDE1|85360	SYDE1	1523.92	2.52082	0.2397	10.5166	7.25e-26	1.32e-23
MAP2K4|6416	MAP2K4	1555.74	-2.06453	0.196659	-10.498	8.82e-26	1.59e-23
NUF2|83540	NUF2	531.036	4.87317	0.465541	10.4677	1.22e-25	2.17e-23
FAM131A|131408	FAM131A	1864.63	-2.02754	0.193797	-10.4622	1.29e-25	2.28e-23
KIAA0513|9764	KIAA0513	2212.04	-4.30856	0.411848	-10.4615	1.3e-25	2.28e-23
RAD51|5888	RAD51	266.174	4.52768	0.434437	10.4219	1.97e-25	3.43e-23
HOXC4|3221	HOXC4	207.874	4.87327	0.468089	10.411	2.21e-25	3.81e-23
SPARC|6678	SPARC	136590	3.09471	0.297276	10.4102	2.23e-25	3.81e-23
GLS|2744	GLS	2023.41	-2.731	0.262539	-10.4023	2.42e-25	4.1e-23
PLEKHA1|59338	PLEKHA1	786.722	-2.56677	0.246855	-10.3979	2.53e-25	4.26e-23
LOC728643|728643	LOC728643	5.39385	-4.03678	0.389438	-10.3656	3.55e-25	5.92e-23
CAMTA2|23125	CAMTA2	1962.57	-2.31338	0.223518	-10.3498	4.19e-25	6.92e-23
KLC2|64837	KLC2	1514.75	-2.51921	0.243806	-10.3328	5.01e-25	8.12e-23
NEDD1|121441	NEDD1	852.235	2.08491	0.201768	10.3332	4.99e-25	8.12e-23
CDCA8|55143	CDCA8	705.139	4.37041	0.423361	10.3231	5.54e-25	8.91e-23
ORC1L|4998	ORC1L	243.851	4.71765	0.457455	10.3128	6.17e-25	9.84e-23
MEF2C|4208	MEF2C	2653.93	-2.72158	0.264123	-10.3042	6.75e-25	1.07e-22
R3HDM1|23518	R3HDM1	1568.52	-1.88867	0.183834	-10.2738	9.25e-25	1.45e-22
MDK|4192	MDK	6137.75	4.11685	0.401802	10.246	1.23e-24	1.92e-22
ATP6V0A1|535	ATP6V0A1	5177.09	-2.28085	0.222822	-10.2362	1.36e-24	2.11e-22
YWHAH|7533	YWHAH	9279.9	-2.62975	0.257172	-10.2256	1.52e-24	2.33e-22
PRKCE|5581	PRKCE	784.781	-3.48542	0.341287	-10.2126	1.74e-24	2.65e-22
PAFAH1B1|5048	PAFAH1B1	7795.55	-1.66361	0.163328	-10.1857	2.3e-24	3.44e-22
PPP3CB|5532	PPP3CB	1972.52	-2.75519	0.270484	-10.1861	2.29e-24	3.44e-22
PABPC3|5042	PABPC3	548.125	2.48363	0.243904	10.1828	2.37e-24	3.51e-22
TNFRSF19|55504	TNFRSF19	2223.18	3.91218	0.385092	10.1591	3.02e-24	4.45e-22
HMMR|3161	HMMR	384.432	4.88758	0.481408	10.1527	3.22e-24	4.71e-22
CLSTN3|9746	CLSTN3	2817.75	-3.11921	0.307615	-10.14	3.67e-24	5.33e-22
SYNGR1|9145	SYNGR1	2694.75	-3.66666	0.362549	-10.1135	4.81e-24	6.93e-22
E2F2|1870	E2F2	324.916	5.72986	0.567191	10.1022	5.4e-24	7.72e-22
GOT1|2805	GOT1	1688.74	-2.98839	0.296009	-10.0956	5.78e-24	8.2e-22
MADD|8567	MADD	2390.68	-2.48489	0.247186	-10.0527	8.94e-24	1.26e-21
SPC25|57405	SPC25	353.165	4.87472	0.485017	10.0506	9.13e-24	1.28e-21
G3BP2|9908	G3BP2	5085.1	-1.45946	0.145245	-10.0482	9.35e-24	1.3e-21
PTBP1|5725	PTBP1	6851.87	1.98771	0.198018	10.038	1.04e-23	1.43e-21
WDR47|22911	WDR47	1798.4	-2.12556	0.21188	-10.0319	1.1e-23	1.51e-21
SGOL1|151648	SGOL1	167.322	6.04377	0.602498	10.0312	1.11e-23	1.51e-21
PRRT1|80863	PRRT1	542.463	-3.80198	0.379617	-10.0153	1.31e-23	1.76e-21
BTRC|8945	BTRC	1165.87	-2.27138	0.226812	-10.0144	1.32e-23	1.76e-21
EPT1|85465	EPT1	1521.18	-1.64578	0.164411	-10.0101	1.38e-23	1.83e-21
CKAP2L|150468	CKAP2L	371.851	4.4162	0.441918	9.99326	1.63e-23	2.15e-21
CDC25C|995	CDC25C	193.811	5.80042	0.581544	9.97416	1.98e-23	2.59e-21
TTC7B|145567	TTC7B	1178.91	-2.37011	0.237894	-9.96291	2.21e-23	2.89e-21
RAD51AP1|10635	RAD51AP1	398.131	3.76889	0.378692	9.9524	2.46e-23	3.19e-21
CASP6|839	CASP6	381.379	2.5245	0.253809	9.94649	2.61e-23	3.36e-21
IGF2BP3|10643	IGF2BP3	825.112	5.51962	0.555024	9.94483	2.66e-23	3.39e-21
IKBIP|121457	IKBIP	936.865	3.03559	0.305286	9.94342	2.69e-23	3.42e-21
OIP5|11339	OIP5	190.859	4.95106	0.498178	9.93834	2.84e-23	3.57e-21
ASPM|259266	ASPM	563.001	5.0401	0.508092	9.91965	3.42e-23	4.28e-21
RAB42|115273	RAB42	139.335	4.86095	0.490373	9.91276	3.66e-23	4.56e-21
SMO|6608	SMO	2290.23	2.82672	0.285246	9.90975	3.78e-23	4.66e-21
DCTN1|1639	DCTN1	8432.68	-2.02406	0.204331	-9.90578	3.93e-23	4.82e-21
SMC4|10051	SMC4	2400.23	2.84893	0.287793	9.89925	4.19e-23	5.12e-21
AACS|65985	AACS	907.335	-2.05345	0.207516	-9.89536	4.36e-23	5.28e-21
RAB6C|84084	RAB6C	69.3317	-2.30304	0.232834	-9.89132	4.54e-23	5.47e-21
NCAPH|23397	NCAPH	563.093	4.2397	0.429155	9.87918	5.13e-23	6.13e-21
MAP2K1|5604	MAP2K1	3200.99	-1.96437	0.199247	-9.85898	6.27e-23	7.46e-21
PI4KA|5297	PI4KA	4133.64	-2.97237	0.301707	-9.85185	6.73e-23	7.95e-21
BTN2A2|10385	BTN2A2	597.452	2.05072	0.208412	9.83975	7.59e-23	8.92e-21
PNMAL1|55228	PNMAL1	2905.47	-2.44959	0.249014	-9.83717	7.79e-23	9.09e-21
CCDC80|151887	CCDC80	5242.48	3.49841	0.356579	9.81105	1.01e-22	1.17e-20
FBXW7|55294	FBXW7	1115.55	-2.81856	0.287463	-9.80492	1.07e-22	1.24e-20
TSPAN6|7105	TSPAN6	3353.03	3.08734	0.315613	9.78205	1.34e-22	1.54e-20
TPX2|22974	TPX2	2176.9	3.86108	0.394915	9.77699	1.41e-22	1.61e-20
AKAP5|9495	AKAP5	243.478	-4.12146	0.421585	-9.77612	1.43e-22	1.62e-20
NAP1L5|266812	NAP1L5	1197.17	-2.57748	0.264017	-9.76255	1.63e-22	1.84e-20
RNF220|55182	RNF220	2856.28	-1.50443	0.154163	-9.75869	1.69e-22	1.9e-20
MAST3|23031	MAST3	1681.75	-3.78593	0.388058	-9.7561	1.74e-22	1.93e-20
KIAA1468|57614	KIAA1468	842.739	-1.46942	0.150782	-9.74532	1.93e-22	2.14e-20
ATL1|51062	ATL1	1028.23	-2.89184	0.296829	-9.74242	1.99e-22	2.19e-20
TUBA1C|84790	TUBA1C	7844.6	4.27435	0.438918	9.73838	2.07e-22	2.26e-20
LPCAT4|254531	LPCAT4	691.151	-2.42674	0.249249	-9.7362	2.11e-22	2.3e-20
GNG5|2787	GNG5	3700.51	2.54606	0.261776	9.7261	2.33e-22	2.52e-20
DNAJC27|51277	DNAJC27	313.538	-1.90056	0.195643	-9.71441	2.62e-22	2.82e-20
TRIM3|10612	TRIM3	582.3	-1.83582	0.189045	-9.71102	2.71e-22	2.9e-20
SPRYD3|84926	SPRYD3	2791.5	-2.55938	0.264157	-9.68886	3.36e-22	3.58e-20
CHST14|113189	CHST14	1453.09	2.35713	0.243373	9.68524	3.48e-22	3.69e-20
FAM73A|374986	FAM73A	610.358	-2.3442	0.242109	-9.68244	3.58e-22	3.77e-20
PNMAL2|57469	PNMAL2	802.743	-4.17482	0.431484	-9.67549	3.83e-22	4.01e-20
TRIM5|85363	TRIM5	810.809	3.01256	0.311869	9.6597	4.47e-22	4.65e-20
RCC1|1104	RCC1	771.231	4.0045	0.414937	9.65087	4.87e-22	5.05e-20
MAPRE1|22919	MAPRE1	7374.65	1.42176	0.147393	9.6461	5.11e-22	5.26e-20
GPX7|2882	GPX7	944.219	3.04608	0.316151	9.6349	5.69e-22	5.83e-20
ACTL6A|86	ACTL6A	1896.97	2.60112	0.270156	9.62824	6.08e-22	6.19e-20
CPEB3|22849	CPEB3	189.167	-3.28852	0.341753	-9.62252	6.42e-22	6.51e-20
E2F8|79733	E2F8	131.378	6.73115	0.700494	9.60915	7.32e-22	7.37e-20
C11orf82|220042	C11orf82	302.678	3.65619	0.380739	9.60287	7.77e-22	7.79e-20
CASC5|57082	CASC5	243.413	5.31063	0.553167	9.60041	7.96e-22	7.94e-20
NAPG|8774	NAPG	1455.4	-1.49605	0.155947	-9.59332	8.53e-22	8.46e-20
TRIM23|373	TRIM23	1045.09	-1.69729	0.177002	-9.58909	8.89e-22	8.77e-20
SLC25A22|79751	SLC25A22	1670.22	-2.74325	0.286284	-9.58225	9.5e-22	9.32e-20
LOC283070|283070	LOC283070	880.914	-3.24637	0.339059	-9.57465	1.02e-21	9.98e-20
ZER1|10444	ZER1	2899.75	-1.94077	0.202756	-9.57192	1.05e-21	1.02e-19
RBBP8|5932	RBBP8	1440.31	2.53738	0.265206	9.56759	1.09e-21	1.06e-19
NCDN|23154	NCDN	4689.01	-3.77393	0.394483	-9.56677	1.1e-21	1.06e-19
MCM10|55388	MCM10	261.618	5.3352	0.55789	9.56318	1.14e-21	1.09e-19
CHEK2|11200	CHEK2	275.316	3.06453	0.320884	9.55029	1.29e-21	1.23e-19
MYCBP2|23077	MYCBP2	1880.45	-2.76804	0.290429	-9.53087	1.56e-21	1.48e-19
MYD88|4615	MYD88	1893.47	2.26512	0.237699	9.52938	1.58e-21	1.49e-19
MTA3|57504	MTA3	1577.82	-1.62478	0.170525	-9.52808	1.6e-21	1.5e-19
APBB1|322	APBB1	4626.1	-2.34812	0.246603	-9.52189	1.7e-21	1.59e-19
KLC1|3831	KLC1	5380.21	-2.54876	0.26795	-9.51209	1.87e-21	1.73e-19
RAB11FIP2|22841	RAB11FIP2	627.756	-1.97215	0.207324	-9.51238	1.86e-21	1.73e-19
SKA3|221150	SKA3	388.675	4.47178	0.470373	9.50688	1.96e-21	1.81e-19
CENPM|79019	CENPM	337.239	4.50294	0.474294	9.49398	2.22e-21	2.03e-19
CMTM6|54918	CMTM6	2923.24	1.91965	0.202212	9.49323	2.24e-21	2.03e-19
ITPRIPL1|150771	ITPRIPL1	241.072	3.13713	0.330445	9.49363	2.23e-21	2.03e-19
DTNB|1838	DTNB	575.723	-2.07613	0.219113	-9.47513	2.66e-21	2.41e-19
AAK1|22848	AAK1	1665.03	-2.61845	0.276773	-9.46064	3.06e-21	2.75e-19
EPB41L1|2036	EPB41L1	3578.91	-2.7216	0.288714	-9.42662	4.24e-21	3.79e-19
MOAP1|64112	MOAP1	2531.77	-2.44194	0.259181	-9.42176	4.44e-21	3.95e-19
ZYG11B|79699	ZYG11B	2067.35	-1.42259	0.151404	-9.39603	5.67e-21	5.02e-19
AKAP11|11215	AKAP11	2646.75	-2.18314	0.232446	-9.392	5.89e-21	5.2e-19
STK32C|282974	STK32C	604.936	-3.05874	0.325738	-9.39017	5.99e-21	5.26e-19
PGM2|55276	PGM2	1210.35	1.59731	0.170349	9.3767	6.81e-21	5.95e-19
SLC9A6|10479	SLC9A6	1913.12	-2.17661	0.232389	-9.36624	7.52e-21	6.54e-19
VAMP2|6844	VAMP2	7265.06	-2.72561	0.291321	-9.35604	8.28e-21	7.17e-19
CDK17|5128	CDK17	1691.15	-1.54511	0.165281	-9.34842	8.9e-21	7.67e-19
ENPEP|2028	ENPEP	567.288	3.91889	0.419311	9.34602	9.1e-21	7.81e-19
CMAS|55907	CMAS	1283.29	-1.72192	0.184568	-9.32946	1.06e-20	9.1e-19
C16orf70|80262	C16orf70	811.796	-1.38659	0.148856	-9.31495	1.22e-20	1.04e-18
NCOA7|135112	NCOA7	994.007	-2.75484	0.295857	-9.31137	1.26e-20	1.07e-18
FAM60A|58516	FAM60A	1093.09	3.85816	0.414575	9.3063	1.32e-20	1.12e-18
C17orf107|100130311	C17orf107	38.861	-3.35222	0.360396	-9.30149	1.38e-20	1.16e-18
IDH1|3417	IDH1	5440.87	2.50535	0.269342	9.30176	1.38e-20	1.16e-18
ATP6V1B2|526	ATP6V1B2	7762.22	-1.87746	0.20186	-9.30081	1.39e-20	1.16e-18
EXO1|9156	EXO1	286.222	4.25411	0.457418	9.30026	1.4e-20	1.16e-18
SERPINH1|871	SERPINH1	6699.26	3.7605	0.40456	9.29526	1.47e-20	1.21e-18
CHIC1|53344	CHIC1	511.469	-2.09552	0.225824	-9.27944	1.7e-20	1.4e-18
ANKRD34A|284615	ANKRD34A	188.23	-3.4431	0.371332	-9.2723	1.82e-20	1.49e-18
GABARAPL1|23710	GABARAPL1	3343.69	-2.83126	0.305775	-9.25929	2.06e-20	1.68e-18
PTTG1|9232	PTTG1	1258.76	3.65602	0.395003	9.25567	2.13e-20	1.73e-18
SLC4A1AP|22950	SLC4A1AP	1012.16	-1.2011	0.129858	-9.24939	2.26e-20	1.82e-18
PRAP1|118471	PRAP1	1.17463	-4.40718	0.477522	-9.22926	2.72e-20	2.19e-18
PPPDE1|51029	PPPDE1	1951.54	1.7504	0.189693	9.22755	2.77e-20	2.22e-18
GRIPAP1|56850	GRIPAP1	1729.39	-1.85983	0.201667	-9.22228	2.91e-20	2.32e-18
AURKA|6790	AURKA	563.852	3.25427	0.353119	9.21578	3.09e-20	2.46e-18
DDHD2|23259	DDHD2	1772.82	-1.62732	0.17683	-9.20271	3.49e-20	2.76e-18
WBP11P1|441818	WBP11P1	2.96331	-2.73804	0.297552	-9.20188	3.52e-20	2.77e-18
FKBP10|60681	FKBP10	7067.71	2.86275	0.311288	9.19645	3.7e-20	2.9e-18
BBS7|55212	BBS7	561.867	-1.37253	0.149287	-9.1939	3.79e-20	2.96e-18
PSD3|23362	PSD3	2894.55	-3.0819	0.335514	-9.18561	4.09e-20	3.19e-18
HYAL2|8692	HYAL2	3215.59	2.18582	0.238035	9.18277	4.2e-20	3.26e-18
APOBEC3B|9582	APOBEC3B	148.394	5.50645	0.599847	9.17976	4.32e-20	3.34e-18
MMP9|4318	MMP9	1860.37	7.62147	0.830467	9.17733	4.42e-20	3.4e-18
KIF15|56992	KIF15	567.919	4.25378	0.464864	9.1506	5.66e-20	4.34e-18
MAPRE3|22924	MAPRE3	2258.63	-2.50912	0.27429	-9.1477	5.82e-20	4.44e-18
FANCD2|2177	FANCD2	622.21	3.42341	0.374588	9.13913	6.3e-20	4.78e-18
LOC283267|283267	LOC283267	647.118	-2.02365	0.221597	-9.1321	6.72e-20	5.09e-18
SGTB|54557	SGTB	1109.31	-1.95243	0.213972	-9.12468	7.19e-20	5.42e-18
CLCN4|1183	CLCN4	1333.36	-3.05233	0.334905	-9.11402	7.94e-20	5.94e-18
SLC25A44|9673	SLC25A44	2194.54	-1.38216	0.151653	-9.11394	7.94e-20	5.94e-18
CACNB1|782	CACNB1	843.856	-3.34648	0.367227	-9.11284	8.03e-20	5.96e-18
PRKAR1B|5575	PRKAR1B	2578.01	-3.10694	0.340934	-9.11302	8.01e-20	5.96e-18
PPIP5K1|9677	PPIP5K1	739.994	-2.21737	0.243443	-9.10835	8.36e-20	6.18e-18
BTBD9|114781	BTBD9	907.067	-2.38007	0.261446	-9.10351	8.75e-20	6.42e-18
SSBP3|23648	SSBP3	793.058	-2.49784	0.27437	-9.10393	8.71e-20	6.42e-18
NUAK1|9891	NUAK1	1156.56	-3.07795	0.338139	-9.10262	8.82e-20	6.44e-18
TACC3|10460	TACC3	1418.58	3.29992	0.36258	9.10122	8.93e-20	6.5e-18
CLIC1|1192	CLIC1	9179.83	3.25993	0.358273	9.09902	9.12e-20	6.61e-18
SEMA4A|64218	SEMA4A	389.562	-3.6058	0.396651	-9.09062	9.85e-20	7.12e-18
CD276|80381	CD276	5461.17	2.62955	0.289428	9.08532	1.03e-19	7.44e-18
KRT222|125113	KRT222	127.732	-3.15899	0.348095	-9.07506	1.14e-19	8.15e-18
MED20|9477	MED20	956.463	1.57755	0.174086	9.06191	1.28e-19	9.16e-18
MBLAC2|153364	MBLAC2	331.666	-1.82376	0.201282	-9.06073	1.3e-19	9.22e-18
HOXA7|3204	HOXA7	589.272	11.2677	1.24403	9.0574	1.34e-19	9.48e-18
KIF3C|3797	KIF3C	3322.4	-2.87267	0.31727	-9.05434	1.37e-19	9.71e-18
MAP3K10|4294	MAP3K10	980.439	-2.8072	0.310491	-9.04115	1.55e-19	1.09e-17
FBXO34|55030	FBXO34	904.786	-1.62348	0.179587	-9.04008	1.57e-19	1.1e-17
MAP7D1|55700	MAP7D1	5789.74	-1.67124	0.184875	-9.03987	1.57e-19	1.1e-17
DYNLT1|6993	DYNLT1	3585.03	2.87846	0.318888	9.02655	1.77e-19	1.23e-17
CCDC92|80212	CCDC92	2159.67	-1.78352	0.197626	-9.02472	1.8e-19	1.25e-17
SHCBP1|79801	SHCBP1	467.859	3.16513	0.35132	9.00924	2.07e-19	1.43e-17
CNST|163882	CNST	899.789	-1.77436	0.19696	-9.00873	2.08e-19	1.44e-17
DNAJC5|80331	DNAJC5	5022.95	-1.89815	0.210835	-9.00302	2.2e-19	1.51e-17
MAPK3|5595	MAPK3	3332.69	-1.52023	0.16912	-8.98907	2.49e-19	1.71e-17
YPEL2|388403	YPEL2	711.995	-2.30455	0.256679	-8.97832	2.75e-19	1.87e-17
NCRNA00087|644596	NCRNA00087	243.933	-4.19071	0.467815	-8.95805	3.3e-19	2.24e-17
EFHA2|286097	EFHA2	336.606	-3.07813	0.344104	-8.94534	3.71e-19	2.51e-17
NR5A2|2494	NR5A2	95.0584	4.52908	0.506342	8.9447	3.73e-19	2.51e-17
LRP11|84918	LRP11	874.171	-2.3569	0.263782	-8.93502	4.07e-19	2.74e-17
BCL2L12|83596	BCL2L12	294.82	2.97514	0.333085	8.93207	4.18e-19	2.8e-17
GNG12|55970	GNG12	5407.44	2.37862	0.266361	8.93006	4.26e-19	2.84e-17
HOXA5|3202	HOXA5	179.656	10.131	1.13486	8.92706	4.37e-19	2.91e-17
WDR76|79968	WDR76	571.655	3.17909	0.356438	8.91905	4.7e-19	3.12e-17
CKS2|1164	CKS2	1146.67	3.84294	0.431143	8.91337	4.95e-19	3.27e-17
MGC23284|197187	MGC23284	117.815	-2.24236	0.25159	-8.91275	4.98e-19	3.28e-17
PPP1R3F|89801	PPP1R3F	547.779	-2.65189	0.297624	-8.91021	5.09e-19	3.34e-17
GPRASP1|9737	GPRASP1	1414.18	-3.32227	0.373052	-8.90564	5.31e-19	3.47e-17
DLG3|1741	DLG3	882.515	-2.64303	0.296814	-8.90467	5.35e-19	3.49e-17
KCNAB1|7881	KCNAB1	269.447	-3.6764	0.4129	-8.90386	5.39e-19	3.5e-17
ARHGAP11A|9824	ARHGAP11A	680.839	3.31324	0.372186	8.9021	5.48e-19	3.55e-17
ENC1|8507	ENC1	8370.26	-3.68399	0.413871	-8.90131	5.52e-19	3.56e-17
HOXA10|3206	HOXA10	431.638	9.26393	1.04162	8.89381	5.91e-19	3.79e-17
ANGPT2|285	ANGPT2	1829.63	3.80295	0.427621	8.89325	5.93e-19	3.8e-17
CHN1|1123	CHN1	4264.74	-3.31857	0.373527	-8.88441	6.43e-19	4.1e-17
SRBD1|55133	SRBD1	614.888	1.4191	0.15982	8.87938	6.72e-19	4.28e-17
RIT1|6016	RIT1	1616.73	1.5352	0.172952	8.87646	6.9e-19	4.38e-17
SLC43A3|29015	SLC43A3	1977.76	2.6724	0.301353	8.868	7.45e-19	4.71e-17
LMNB1|4001	LMNB1	2029.88	3.52523	0.397589	8.86653	7.55e-19	4.75e-17
GPR65|8477	GPR65	392.393	4.28842	0.48492	8.84357	9.27e-19	5.82e-17
APH1A|51107	APH1A	8831.83	1.36528	0.154422	8.84124	9.47e-19	5.92e-17
GPX8|493869	GPX8	822.553	4.91304	0.556169	8.83371	1.01e-18	6.32e-17
ANXA2P2|304	ANXA2P2	5495.68	4.10996	0.465619	8.82688	1.08e-18	6.69e-17
SCN2A|6326	SCN2A	932.488	-4.13438	0.46847	-8.82528	1.09e-18	6.77e-17
KIAA1107|23285	KIAA1107	323.057	-3.75803	0.426139	-8.81879	1.16e-18	7.15e-17
ANKRD19|138649	ANKRD19	45.2327	-2.84532	0.3227	-8.81722	1.17e-18	7.22e-17
STXBP1|6812	STXBP1	4461.55	-3.89537	0.441808	-8.81687	1.18e-18	7.22e-17
PPIL5|122769	PPIL5	388.74	2.68048	0.304653	8.79845	1.39e-18	8.49e-17
RAPGEF2|9693	RAPGEF2	1783.46	-2.21388	0.25166	-8.79712	1.4e-18	8.56e-17
SAMD12|401474	SAMD12	201.79	-4.33905	0.493255	-8.79677	1.41e-18	8.56e-17
PLEKHG2|64857	PLEKHG2	1931.54	2.82696	0.321482	8.79353	1.45e-18	8.78e-17
HERC1|8925	HERC1	1804.56	-2.3394	0.266186	-8.78858	1.51e-18	9.15e-17
SEPT5|5413	5-Sep	4474.45	-3.01239	0.343049	-8.7812	1.62e-18	9.71e-17
USP11|8237	USP11	8197.89	-1.73828	0.197949	-8.78145	1.61e-18	9.71e-17
AP2A2|161	AP2A2	4191.92	-1.68437	0.19191	-8.7769	1.68e-18	1e-16
C2orf69|205327	C2orf69	730.885	-1.35834	0.154752	-8.77755	1.67e-18	1e-16
NCS1|23413	NCS1	4899.77	-3.26481	0.371979	-8.77686	1.68e-18	1e-16
DNAJB2|3300	DNAJB2	5278.15	-1.80548	0.205973	-8.76565	1.86e-18	1.1e-16
SV2A|9900	SV2A	5443.53	-2.3513	0.268265	-8.76483	1.87e-18	1.11e-16
FAM54A|113115	FAM54A	87.2019	3.8832	0.443369	8.75839	1.98e-18	1.17e-16
ANXA5|308	ANXA5	24329.9	2.75408	0.314505	8.75686	2.01e-18	1.18e-16
LOXL3|84695	LOXL3	1148.75	2.37342	0.271423	8.74436	2.24e-18	1.31e-16
PLK1|5347	PLK1	1001.58	3.80573	0.435228	8.74422	2.25e-18	1.31e-16
KCNMA1|3778	KCNMA1	1443.56	-2.91587	0.33358	-8.74114	2.31e-18	1.34e-16
BTG1|694	BTG1	5066.37	1.89204	0.216509	8.73887	2.35e-18	1.36e-16
LSM11|134353	LSM11	329.091	-1.97449	0.225938	-8.73909	2.35e-18	1.36e-16
RUSC2|9853	RUSC2	1859.55	-2.75528	0.315671	-8.72833	2.58e-18	1.49e-16
IQSEC2|23096	IQSEC2	1064.96	-2.91659	0.334223	-8.72649	2.63e-18	1.51e-16
GABARAPL3|23766	GABARAPL3	2.50329	-3.33305	0.382387	-8.71643	2.87e-18	1.64e-16
NME4|4833	NME4	3650.92	1.89339	0.21722	8.71644	2.87e-18	1.64e-16
TFPI|7035	TFPI	1434.54	4.39728	0.504502	8.71609	2.88e-18	1.64e-16
GNB2L1|10399	GNB2L1	31556.9	1.88806	0.21675	8.71081	3.02e-18	1.71e-16
HSP90AB2P|391634	HSP90AB2P	24.5324	-3.00036	0.344686	-8.70461	3.19e-18	1.81e-16
TP53|7157	TP53	3027.7	2.50422	0.288097	8.69228	3.55e-18	2.01e-16
USP35|57558	USP35	426.958	-1.6056	0.184855	-8.68572	3.76e-18	2.12e-16
POLE2|5427	POLE2	149.332	4.35213	0.501364	8.68057	3.94e-18	2.21e-16
NUP37|79023	NUP37	584.735	2.16445	0.249355	8.68023	3.95e-18	2.21e-16
KCNAB2|8514	KCNAB2	1425.76	-3.95563	0.456332	-8.6683	4.39e-18	2.45e-16
BCL2L2|599	BCL2L2	1720.45	-2.6704	0.30854	-8.65494	4.93e-18	2.75e-16
LANCL1|10314	LANCL1	4051.37	-1.90895	0.220584	-8.65406	4.97e-18	2.76e-16
KIAA0232|9778	KIAA0232	2279.63	-1.60629	0.185717	-8.64911	5.19e-18	2.87e-16
NUP160|23279	NUP160	2089.26	1.68394	0.194722	8.64792	5.24e-18	2.89e-16
TRIM37|4591	TRIM37	2280.45	-1.70111	0.197072	-8.63191	6.03e-18	3.32e-16
WDR37|22884	WDR37	796.47	-1.97876	0.22928	-8.63031	6.12e-18	3.36e-16
ZFYVE27|118813	ZFYVE27	1117.7	-1.57997	0.183107	-8.62869	6.21e-18	3.4e-16
GFOD1|54438	GFOD1	93.4343	-3.52448	0.408518	-8.62749	6.27e-18	3.42e-16
NPTN|27020	NPTN	3555.58	-1.98636	0.230252	-8.6269	6.3e-18	3.43e-16
JUB|84962	JUB	397.117	3.11817	0.361468	8.62642	6.33e-18	3.43e-16
SEC61A1|29927	SEC61A1	16241.4	1.59877	0.185402	8.62324	6.51e-18	3.52e-16
FANCI|55215	FANCI	1401.5	3.13769	0.364052	8.61879	6.77e-18	3.65e-16
NIPA1|123606	NIPA1	1305.96	-2.49887	0.289975	-8.61751	6.84e-18	3.68e-16
NEIL3|55247	NEIL3	156.329	4.38089	0.508541	8.61463	7.02e-18	3.76e-16
HOXB3|3213	HOXB3	519.887	7.53854	0.876575	8.59999	7.97e-18	4.26e-16
NAA38|51691	NAA38	631.856	1.40846	0.16384	8.59654	8.22e-18	4.38e-16
PCNA|5111	PCNA	5145.43	2.3899	0.278283	8.58799	8.85e-18	4.71e-16
HOXD10|3236	HOXD10	217.567	10.4073	1.21204	8.5866	8.96e-18	4.75e-16
BRWD1|54014	BRWD1	2040.25	-1.63801	0.190836	-8.58331	9.22e-18	4.88e-16
ERCC6L|54821	ERCC6L	115.98	3.95479	0.460792	8.58258	9.28e-18	4.89e-16
UMPS|7372	UMPS	961.755	1.29459	0.150876	8.58053	9.44e-18	4.97e-16
PELI3|246330	PELI3	486.028	-2.46874	0.287857	-8.57628	9.8e-18	5.14e-16
METTL7B|196410	METTL7B	5154.98	5.60093	0.653622	8.56907	1.04e-17	5.46e-16
MEF2D|4209	MEF2D	2243.48	-2.16104	0.252204	-8.56863	1.05e-17	5.46e-16
TCF19|6941	TCF19	1049.03	3.23193	0.377544	8.56039	1.12e-17	5.85e-16
NAPB|63908	NAPB	2283.89	-4.31095	0.503973	-8.55393	1.19e-17	6.17e-16
TP53I3|9540	TP53I3	754.8	2.58086	0.301918	8.5482	1.25e-17	6.47e-16
DEPDC1|55635	DEPDC1	374.993	3.90577	0.45722	8.54243	1.31e-17	6.78e-16
MYCBP|26292	MYCBP	700.111	2.29027	0.268165	8.54055	1.34e-17	6.88e-16
PPFIA3|8541	PPFIA3	684.939	-3.55293	0.416383	-8.53285	1.43e-17	7.33e-16
C16orf52|730094	C16orf52	640.915	-1.46172	0.171377	-8.52929	1.47e-17	7.54e-16
DAP|1611	DAP	5361.8	1.53695	0.180251	8.52671	1.51e-17	7.69e-16
KCTD1|284252	KCTD1	774.877	-1.85237	0.21747	-8.51781	1.63e-17	8.28e-16
IQSEC1|9922	IQSEC1	3387.29	-2.39414	0.281192	-8.51425	1.68e-17	8.52e-16
GCC2|9648	GCC2	1005.57	-1.77211	0.208385	-8.50401	1.83e-17	9.26e-16
TLN2|83660	TLN2	2231.26	-2.6723	0.314244	-8.50392	1.83e-17	9.26e-16
CAP2|10486	CAP2	1534.35	-2.53091	0.297747	-8.50018	1.89e-17	9.54e-16
DPEP1|1800	DPEP1	284.488	8.05784	0.948328	8.49689	1.95e-17	9.76e-16
KALRN|8997	KALRN	1208.8	-3.20069	0.376679	-8.49713	1.94e-17	9.76e-16
DIXDC1|85458	DIXDC1	1181.6	-2.23622	0.263391	-8.4901	2.06e-17	1.03e-15
MAP1A|4130	MAP1A	9631.11	-3.28481	0.386923	-8.48957	2.07e-17	1.03e-15
DMXL2|23312	DMXL2	1441.63	-1.94357	0.22907	-8.48458	2.16e-17	1.08e-15
CDKN2D|1032	CDKN2D	593.987	-2.59384	0.30587	-8.48022	2.25e-17	1.12e-15
KCNQ3|3786	KCNQ3	111.489	-3.69014	0.435285	-8.47753	2.3e-17	1.14e-15
FAM111A|63901	FAM111A	1505.15	2.50245	0.295721	8.46222	2.62e-17	1.29e-15
C1orf115|79762	C1orf115	682.317	-4.25377	0.503094	-8.45522	2.79e-17	1.37e-15
IKBKB|3551	IKBKB	2011.3	1.23179	0.14571	8.45373	2.82e-17	1.39e-15
PLP2|5355	PLP2	2930.85	4.1145	0.486897	8.45046	2.9e-17	1.42e-15
C1orf144|26099	C1orf144	6301.2	1.36063	0.161071	8.44736	2.98e-17	1.46e-15
C1orf112|55732	C1orf112	336.238	2.02007	0.239269	8.44269	3.1e-17	1.51e-15
GJC1|10052	GJC1	1089.95	2.28222	0.270311	8.44294	3.09e-17	1.51e-15
PYGL|5836	PYGL	2816.19	3.15905	0.374291	8.44011	3.17e-17	1.54e-15
LOC100271831|100271831	LOC100271831	82.6808	9.01061	1.06863	8.43193	3.4e-17	1.64e-15
HDAC11|79885	HDAC11	1212.07	-2.63804	0.312997	-8.42833	3.51e-17	1.69e-15
PPM1A|5494	PPM1A	2142.3	-1.44527	0.171654	-8.41969	3.77e-17	1.82e-15
C9orf91|203197	C9orf91	770.265	-1.98959	0.236413	-8.41575	3.9e-17	1.87e-15
SRPX2|27286	SRPX2	1310.21	5.53014	0.657218	8.41446	3.95e-17	1.89e-15
TCP11L1|55346	TCP11L1	377.595	-1.64227	0.195274	-8.41007	4.1e-17	1.96e-15
PLEKHM3|389072	PLEKHM3	691.533	-2.42637	0.288683	-8.40498	4.28e-17	2.04e-15
NISCH|11188	NISCH	4643.84	-1.88686	0.224569	-8.40217	4.38e-17	2.08e-15
DHRSX|207063	DHRSX	1137.89	2.14792	0.255653	8.40172	4.4e-17	2.09e-15
RGPD3|653489	RGPD3	253.764	-1.93029	0.230038	-8.39119	4.81e-17	2.28e-15
RAPGEFL1|51195	RAPGEFL1	566.679	-3.14841	0.375307	-8.38889	4.91e-17	2.31e-15
PRIM2|5558	PRIM2	289.225	2.05949	0.245678	8.38286	5.17e-17	2.43e-15
C1orf128|57095	C1orf128	2739.5	-1.48831	0.177636	-8.3784	5.36e-17	2.52e-15
FAIM2|23017	FAIM2	6442.5	-3.60915	0.430784	-8.37811	5.38e-17	2.52e-15
GARNL3|84253	GARNL3	342.256	-2.66961	0.318859	-8.37237	5.65e-17	2.64e-15
GDAP1|54332	GDAP1	1258.18	-2.33926	0.279551	-8.36793	5.86e-17	2.73e-15
NES|10763	NES	28350.9	3.37639	0.403543	8.36688	5.92e-17	2.75e-15
HMG20B|10362	HMG20B	2323.91	1.64598	0.196871	8.3607	6.23e-17	2.89e-15
BAIAP2|10458	BAIAP2	2254.06	-2.14122	0.25615	-8.35925	6.31e-17	2.91e-15
PRKD3|23683	PRKD3	2323.53	1.67001	0.199781	8.3592	6.31e-17	2.91e-15
RAB40C|57799	RAB40C	1084.04	-1.67646	0.200699	-8.35308	6.65e-17	3.06e-15
ABCC3|8714	ABCC3	2479.07	5.83875	0.699406	8.34815	6.93e-17	3.17e-15
C7orf49|78996	C7orf49	1313.11	1.4604	0.174938	8.34807	6.94e-17	3.17e-15
TSPYL4|23270	TSPYL4	3286.09	-2.33613	0.279842	-8.34801	6.94e-17	3.17e-15
COG1|9382	COG1	1454.65	-1.51266	0.181236	-8.34638	7.04e-17	3.21e-15
TPRG1L|127262	TPRG1L	1803.35	-2.40879	0.288623	-8.34579	7.07e-17	3.22e-15
CLSTN1|22883	CLSTN1	15522.5	-2.12341	0.254466	-8.34457	7.15e-17	3.24e-15
PDIA4|9601	PDIA4	8518.13	2.43147	0.291453	8.34258	7.27e-17	3.29e-15
ID3|3399	ID3	10712.3	3.27337	0.392592	8.33783	7.57e-17	3.42e-15
UBE2K|3093	UBE2K	3024.55	-1.02379	0.1228	-8.33706	7.62e-17	3.43e-15
YBX1|4904	YBX1	15280.9	1.90186	0.228177	8.33502	7.75e-17	3.48e-15
CASP4|837	CASP4	921.91	3.37968	0.405986	8.32462	8.46e-17	3.79e-15
EDARADD|128178	EDARADD	394.447	2.78119	0.334211	8.32167	8.67e-17	3.88e-15
NDEL1|81565	NDEL1	1342.47	-1.42557	0.171383	-8.31801	8.95e-17	3.99e-15
RUFY2|55680	RUFY2	789.779	-1.6045	0.192953	-8.31552	9.14e-17	4.07e-15
FBXO44|93611	FBXO44	2000.72	-2.02921	0.244045	-8.31491	9.18e-17	4.08e-15
ZBTB7A|51341	ZBTB7A	918.014	-1.8667	0.224544	-8.31328	9.31e-17	4.13e-15
C1orf226|400793	C1orf226	1334.25	2.96248	0.356663	8.3061	9.89e-17	4.37e-15
GPR82|27197	GPR82	95.2146	6.10412	0.735006	8.30486	9.99e-17	4.41e-15
STX1A|6804	STX1A	965.201	-4.0657	0.489591	-8.30428	1e-16	4.42e-15
EN1|2019	EN1	276.341	8.61088	1.03705	8.30328	1.01e-16	4.45e-15
GINS2|51659	GINS2	656.476	3.39241	0.408729	8.29992	1.04e-16	4.55e-15
PDPN|10630	PDPN	9828.42	4.25092	0.512149	8.30016	1.04e-16	4.55e-15
CMIP|80790	CMIP	2384.51	-2.26085	0.272545	-8.29534	1.08e-16	4.72e-15
GART|2618	GART	2727.59	1.2724	0.15351	8.28874	1.14e-16	4.98e-15
PPM1H|57460	PPM1H	586.52	-3.31975	0.40056	-8.28779	1.15e-16	5.01e-15
INPP5A|3632	INPP5A	743.326	-2.08073	0.251164	-8.28435	1.19e-16	5.14e-15
TEF|7008	TEF	1199.67	-2.98684	0.360586	-8.2833	1.2e-16	5.18e-15
SCN8A|6334	SCN8A	253.966	-4.11097	0.496337	-8.28261	1.2e-16	5.2e-15
CNKSR2|22866	CNKSR2	389.377	-3.91848	0.473137	-8.28191	1.21e-16	5.22e-15
GAL3ST4|79690	GAL3ST4	2394.75	2.40127	0.290141	8.27621	1.27e-16	5.46e-15
PWWP2B|170394	PWWP2B	252.12	-2.02033	0.244162	-8.27452	1.29e-16	5.53e-15
ERI1|90459	ERI1	1075.98	2.07162	0.250486	8.27039	1.34e-16	5.71e-15
INPP4A|3631	INPP4A	1720.92	-1.60028	0.193538	-8.26852	1.36e-16	5.77e-15
POLQ|10721	POLQ	135.957	4.02437	0.486705	8.26859	1.36e-16	5.77e-15
HAS2|3037	HAS2	511.582	3.93807	0.476491	8.26474	1.4e-16	5.94e-15
SGIP1|84251	SGIP1	404.868	-3.30479	0.399903	-8.26398	1.41e-16	5.97e-15
KLHL2|11275	KLHL2	1197.5	-2.32659	0.281626	-8.26126	1.44e-16	6.09e-15
HOXC10|3226	HOXC10	377.188	10.624	1.28611	8.26059	1.45e-16	6.11e-15
SLC39A1|27173	SLC39A1	5680.6	1.73182	0.209768	8.25588	1.51e-16	6.35e-15
PARK2|5071	PARK2	221.033	-2.23434	0.270691	-8.25422	1.53e-16	6.42e-15
KCNH3|23416	KCNH3	454.99	-4.19098	0.507793	-8.25332	1.54e-16	6.45e-15
STXBP5|134957	STXBP5	324.846	-3.32886	0.403563	-8.24868	1.6e-16	6.7e-15
SCAMP5|192683	SCAMP5	4518.3	-2.66849	0.323774	-8.24184	1.7e-16	7.07e-15
GSG2|83903	GSG2	102.503	4.04253	0.49052	8.24131	1.7e-16	7.09e-15
NEDD4|4734	NEDD4	588.674	2.15815	0.261894	8.24052	1.71e-16	7.12e-15
C6orf136|221545	C6orf136	551.571	-1.5739	0.191013	-8.23977	1.73e-16	7.15e-15
XRN2|22803	XRN2	3477.05	1.38555	0.168159	8.23951	1.73e-16	7.15e-15
ANXA1|301	ANXA1	12306.1	4.1686	0.50602	8.23801	1.75e-16	7.22e-15
FSTL1|11167	FSTL1	10723.9	2.83293	0.343894	8.2378	1.75e-16	7.22e-15
COL4A2|1284	COL4A2	15378.5	3.75141	0.455533	8.23522	1.79e-16	7.36e-15
VPS53|55275	VPS53	1745.48	-1.67482	0.203452	-8.23199	1.84e-16	7.55e-15
DNAJC6|9829	DNAJC6	2200	-3.64477	0.442956	-8.22828	1.9e-16	7.77e-15
CBX7|23492	CBX7	1345.01	-3.09298	0.376032	-8.2253	1.95e-16	7.94e-15
LPGAT1|9926	LPGAT1	1537.85	-1.89977	0.230971	-8.22514	1.95e-16	7.94e-15
CALM1|801	CALM1	32765.5	-2.0891	0.254146	-8.22008	2.03e-16	8.27e-15
SIGLEC7|27036	SIGLEC7	211.204	4.39514	0.534892	8.21688	2.09e-16	8.47e-15
DNM1L|10059	DNM1L	3005.35	-1.31832	0.160554	-8.21104	2.19e-16	8.88e-15
GIT1|28964	GIT1	3575.83	-1.70801	0.208059	-8.20926	2.23e-16	8.99e-15
TNC|3371	TNC	24290.3	3.88611	0.47355	8.20632	2.28e-16	9.19e-15
ARHGEF9|23229	ARHGEF9	2458.3	-2.29655	0.279957	-8.20323	2.34e-16	9.41e-15
OXR1|55074	OXR1	2154.56	-1.85354	0.226055	-8.19954	2.41e-16	9.69e-15
RAB6A|5870	RAB6A	7288.86	-1.14717	0.139953	-8.19681	2.47e-16	9.89e-15
NPTXR|23467	NPTXR	5263.08	-3.8065	0.464404	-8.19652	2.47e-16	9.89e-15
MFSD4|148808	MFSD4	562.123	-4.17612	0.509593	-8.195	2.51e-16	9.98e-15
MSR1|4481	MSR1	3056.61	3.9117	0.477329	8.19497	2.51e-16	9.98e-15
PPIC|5480	PPIC	715.04	2.92345	0.356883	8.19163	2.58e-16	1.02e-14
TMEM45A|55076	TMEM45A	997.589	3.87338	0.47308	8.18757	2.67e-16	1.06e-14
PPP1R7|5510	PPP1R7	1834.52	-1.2036	0.147025	-8.18635	2.69e-16	1.07e-14
MFSD6|54842	MFSD6	1428.87	-2.62215	0.320514	-8.18109	2.81e-16	1.11e-14
NKX2-5|1482	NKX2-5	232.356	9.92506	1.21374	8.17726	2.9e-16	1.14e-14
IGSF8|93185	IGSF8	2958.66	-2.15224	0.263448	-8.16952	3.1e-16	1.22e-14
PDP1|54704	PDP1	1194.14	-2.57179	0.315014	-8.16407	3.24e-16	1.27e-14
KIAA0284|283638	KIAA0284	1219.91	-3.45482	0.423247	-8.16266	3.28e-16	1.28e-14
ROGDI|79641	ROGDI	1375.28	-2.41201	0.296098	-8.14599	3.76e-16	1.47e-14
STAU2|27067	STAU2	1567.94	-1.32102	0.162205	-8.14417	3.82e-16	1.49e-14
C20orf72|92667	C20orf72	767.368	1.54006	0.189188	8.14033	3.94e-16	1.53e-14
PLEKHF2|79666	PLEKHF2	976.406	1.75781	0.216116	8.13363	4.17e-16	1.62e-14
HEATR2|54919	HEATR2	1929.81	1.71722	0.211188	8.13126	4.25e-16	1.65e-14
STEAP3|55240	STEAP3	3667.9	3.94102	0.484701	8.13084	4.26e-16	1.65e-14
SOAT1|6646	SOAT1	1487.31	1.98827	0.244604	8.12853	4.35e-16	1.68e-14
IPCEF1|26034	IPCEF1	297.797	-4.10387	0.505332	-8.12113	4.62e-16	1.78e-14
MKL2|57496	MKL2	2497.17	-2.29484	0.282676	-8.11828	4.73e-16	1.82e-14
PIP4K2B|8396	PIP4K2B	5958.02	-1.58692	0.19553	-8.11598	4.82e-16	1.85e-14
RHOC|389	RHOC	15323.2	2.35116	0.289775	8.11373	4.91e-16	1.88e-14
HSPA12A|259217	HSPA12A	1087.83	-3.73036	0.4601	-8.1077	5.16e-16	1.97e-14
LIMA1|51474	LIMA1	5662.52	2.75619	0.339999	8.10647	5.21e-16	1.99e-14
RASGRF2|5924	RASGRF2	180.205	-4.19638	0.517769	-8.10474	5.29e-16	2.01e-14
NUP205|23165	NUP205	2845.57	1.6012	0.197654	8.10101	5.45e-16	2.07e-14
ADAMDEC1|27299	ADAMDEC1	162.424	9.98582	1.23291	8.09939	5.52e-16	2.09e-14
YWHAB|7529	YWHAB	13087.5	-1.20894	0.149331	-8.09568	5.69e-16	2.15e-14
CKLF|51192	CKLF	1130.75	2.32061	0.286859	8.0897	5.98e-16	2.26e-14
THRB|7068	THRB	689.529	-3.13923	0.388058	-8.08957	5.99e-16	2.26e-14
COQ2|27235	COQ2	443.815	1.58511	0.195958	8.08902	6.01e-16	2.26e-14
CRY2|1408	CRY2	1401.5	-2.29608	0.283909	-8.08738	6.1e-16	2.29e-14
CENPH|64946	CENPH	504.336	2.99984	0.37103	8.08517	6.21e-16	2.33e-14
TERF2IP|54386	TERF2IP	5291.52	-1.51582	0.187541	-8.0826	6.34e-16	2.37e-14
EMP3|2014	EMP3	3781.79	3.62026	0.448123	8.07873	6.54e-16	2.44e-14
EME1|146956	EME1	221.744	3.25021	0.40287	8.06764	7.17e-16	2.67e-14
TSPYL2|64061	TSPYL2	2204.36	-2.84607	0.352823	-8.06656	7.23e-16	2.69e-14
EEF1A1P9|441032	EEF1A1P9	675.015	-2.46589	0.305803	-8.06366	7.4e-16	2.75e-14
HOXD9|3235	HOXD9	190.579	9.63909	1.19702	8.05259	8.11e-16	3e-14
SPTBN4|57731	SPTBN4	712.899	-3.32337	0.412757	-8.05163	8.17e-16	3.02e-14
POLR3A|11128	POLR3A	681.02	-2.01768	0.250615	-8.05092	8.22e-16	3.03e-14
NECAP2|55707	NECAP2	3780.24	1.90175	0.236291	8.04831	8.39e-16	3.09e-14
DLG2|1740	DLG2	1031.65	-3.99425	0.496508	-8.04468	8.65e-16	3.17e-14
HEATR7A|727957	HEATR7A	782.26	-2.07316	0.2577	-8.04488	8.63e-16	3.17e-14
HABP4|22927	HABP4	1930.54	-1.80991	0.224997	-8.04412	8.69e-16	3.17e-14
IFI30|10437	IFI30	5830.06	3.85649	0.479418	8.04411	8.69e-16	3.17e-14
OSBPL1A|114876	OSBPL1A	2356.93	-2.03575	0.253456	-8.03195	9.59e-16	3.5e-14
NID1|4811	NID1	4717.37	3.42267	0.426228	8.03015	9.74e-16	3.54e-14
SCAI|286205	SCAI	506.548	-2.22618	0.277243	-8.02971	9.77e-16	3.55e-14
FAM20B|9917	FAM20B	1733.09	-1.25826	0.156734	-8.02799	9.91e-16	3.59e-14
MTHFD2|10797	MTHFD2	2148.02	3.16687	0.394561	8.02631	1e-15	3.64e-14
PL-5283|647087	PL-5283	4228.27	1.86994	0.233005	8.02531	1.01e-15	3.66e-14
MYO5A|4644	MYO5A	2982.68	-2.73836	0.341292	-8.02351	1.03e-15	3.71e-14
TMOD2|29767	TMOD2	4042.98	-2.59531	0.323497	-8.02268	1.03e-15	3.72e-14
MS4A6A|64231	MS4A6A	3182.49	4.22136	0.526304	8.02076	1.05e-15	3.78e-14
MEOX2|4223	MEOX2	1222.16	6.16628	0.769046	8.01809	1.07e-15	3.85e-14
MBNL2|10150	MBNL2	1919.58	-2.04289	0.254853	-8.01598	1.09e-15	3.91e-14
C11orf41|25758	C11orf41	1233.88	-3.27242	0.40863	-8.00829	1.16e-15	4.16e-14
HDAC1|3065	HDAC1	2619.63	1.43064	0.178803	8.00118	1.23e-15	4.39e-14
SNPH|9751	SNPH	1220.97	-2.8786	0.359821	-8.00007	1.24e-15	4.43e-14
FBXO5|26271	FBXO5	620.057	2.47641	0.309674	7.99682	1.28e-15	4.54e-14
GNB5|10681	GNB5	1053.12	-1.72794	0.216217	-7.9917	1.33e-15	4.72e-14
TAGLN2|8407	TAGLN2	17216.8	3.03775	0.380148	7.99096	1.34e-15	4.74e-14
ARHGEF33|100271715	ARHGEF33	25.7863	-2.72217	0.340813	-7.98727	1.38e-15	4.87e-14
NECAP1|25977	NECAP1	2473.43	-1.83428	0.229648	-7.98735	1.38e-15	4.87e-14
RTN4|57142	RTN4	17464.8	-1.46253	0.18316	-7.98497	1.41e-15	4.95e-14
RANGAP1|5905	RANGAP1	3520.07	-1.91343	0.239639	-7.98461	1.41e-15	4.95e-14
ST14|6768	ST14	664.026	3.99265	0.500064	7.98428	1.41e-15	4.96e-14
EPB49|2039	EPB49	1628.85	-3.9179	0.490734	-7.98375	1.42e-15	4.97e-14
HELLS|3070	HELLS	140.829	3.90524	0.48924	7.98225	1.44e-15	5.02e-14
NLK|51701	NLK	1223.46	-1.88214	0.235877	-7.97934	1.47e-15	5.13e-14
SIK3|23387	SIK3	2375.99	-1.94098	0.243275	-7.97855	1.48e-15	5.15e-14
HAUS8|93323	HAUS8	302.812	2.26798	0.2843	7.97744	1.49e-15	5.19e-14
KIAA1949|170954	KIAA1949	3777.49	1.85079	0.23204	7.97618	1.51e-15	5.24e-14
APOBEC3C|27350	APOBEC3C	469.881	3.31979	0.416436	7.97191	1.56e-15	5.41e-14
SYP|6855	SYP	3667.9	-4.21097	0.528434	-7.96877	1.6e-15	5.54e-14
CACNB4|785	CACNB4	580.423	-2.89632	0.363485	-7.96819	1.61e-15	5.55e-14
NAP1L3|4675	NAP1L3	1495.64	-2.77794	0.34862	-7.96839	1.61e-15	5.55e-14
TMEM194A|23306	TMEM194A	1338.47	1.79672	0.225615	7.96366	1.67e-15	5.74e-14
HOXB7|3217	HOXB7	232.479	8.06225	1.01241	7.96341	1.67e-15	5.74e-14
MAN2A2|4122	MAN2A2	3397.56	-1.7516	0.220013	-7.96135	1.7e-15	5.83e-14
IPO13|9670	IPO13	3246.46	-1.50904	0.189622	-7.95813	1.75e-15	5.97e-14
CD99L2|83692	CD99L2	5412.98	-1.41668	0.178038	-7.95715	1.76e-15	6.01e-14
ABLIM2|84448	ABLIM2	368.897	-3.26957	0.411303	-7.94929	1.88e-15	6.39e-14
USP3|9960	USP3	752.399	1.66258	0.209168	7.94852	1.89e-15	6.42e-14
ADAM11|4185	ADAM11	366.759	-4.26757	0.536921	-7.94823	1.89e-15	6.42e-14
ABR|29	ABR	7618.69	-2.15275	0.271016	-7.94327	1.97e-15	6.67e-14
RTN3|10313	RTN3	17797.1	-1.97493	0.248697	-7.94112	2e-15	6.78e-14
AGAP3|116988	AGAP3	4173.7	-1.81261	0.228388	-7.93655	2.08e-15	7.02e-14
ATP13A2|23400	ATP13A2	3167.71	-1.7358	0.218896	-7.9298	2.19e-15	7.4e-14
RPN2|6185	RPN2	11906.9	1.44287	0.182085	7.92414	2.3e-15	7.73e-14
NUBP1|4682	NUBP1	764.959	1.22642	0.15482	7.92158	2.35e-15	7.88e-14
TGFBI|7045	TGFBI	10093.9	5.02916	0.635	7.91993	2.38e-15	7.96e-14
UHRF1|29128	UHRF1	1065.68	3.84429	0.485387	7.92005	2.37e-15	7.96e-14
MMP14|4323	MMP14	9341.22	3.86023	0.487449	7.91925	2.39e-15	7.99e-14
CPXM1|56265	CPXM1	2637.88	4.00044	0.505633	7.91173	2.54e-15	8.47e-14
ANG|283	ANG	271.166	3.17533	0.401555	7.90759	2.62e-15	8.74e-14
KLRAQ1|129285	KLRAQ1	1018.66	-1.11837	0.141449	-7.9065	2.65e-15	8.8e-14
ATP9A|10079	ATP9A	5710.03	-2.45514	0.310546	-7.90589	2.66e-15	8.83e-14
CD99|4267	CD99	19452.7	2.97035	0.376111	7.89754	2.84e-15	9.41e-14
ITPKA|3706	ITPKA	294.768	-3.49213	0.44218	-7.89752	2.85e-15	9.41e-14
CYFIP2|26999	CYFIP2	3871.39	-2.72589	0.345187	-7.89685	2.86e-15	9.44e-14
BMPR2|659	BMPR2	3280.63	-1.33312	0.168856	-7.89501	2.9e-15	9.57e-14
RAB15|376267	RAB15	1186.49	-2.73286	0.346163	-7.89473	2.91e-15	9.57e-14
CAMTA1|23261	CAMTA1	1658.91	-1.79284	0.227254	-7.88911	3.04e-15	9.98e-14
KIF18B|146909	KIF18B	618	4.0895	0.518373	7.88911	3.04e-15	9.98e-14
ZNF25|219749	ZNF25	818.199	-1.9813	0.251272	-7.88507	3.14e-15	1.03e-13
TOM1L2|146691	TOM1L2	3079.37	-2.05772	0.261044	-7.88268	3.2e-15	1.05e-13
CNN3|1266	CNN3	31885.7	2.3026	0.292327	7.8768	3.36e-15	1.1e-13
RAB40B|10966	RAB40B	761.222	-3.0053	0.38181	-7.87119	3.51e-15	1.14e-13
KDELC1|79070	KDELC1	356.016	2.5611	0.325489	7.86848	3.59e-15	1.17e-13
ERC2|26059	ERC2	318.985	-3.88518	0.494106	-7.86305	3.75e-15	1.22e-13
CRISPLD1|83690	CRISPLD1	4801.85	3.38055	0.430021	7.86137	3.8e-15	1.23e-13
EHD3|30845	EHD3	1431.78	-3.03641	0.386327	-7.8597	3.85e-15	1.25e-13
DNM1|1759	DNM1	4039.43	-4.21998	0.537109	-7.85683	3.94e-15	1.27e-13
HK1|3098	HK1	4792.34	-2.03195	0.25873	-7.85357	4.04e-15	1.3e-13
ACTR3B|57180	ACTR3B	754.863	-2.09961	0.267449	-7.85052	4.14e-15	1.33e-13
FBXL15|79176	FBXL15	353.301	-1.93387	0.246526	-7.84449	4.35e-15	1.4e-13
LOC150786|150786	LOC150786	68.7081	-1.9358	0.246785	-7.84409	4.36e-15	1.4e-13
DGKE|8526	DGKE	164.941	-3.8743	0.494033	-7.8422	4.43e-15	1.42e-13
RPLP0|6175	RPLP0	33456.4	2.37727	0.303599	7.8303	4.87e-15	1.56e-13
TRAPPC6B|122553	TRAPPC6B	1038.7	-1.6519	0.211113	-7.82473	5.09e-15	1.62e-13
ARFGAP2|84364	ARFGAP2	3366.13	-0.93654	0.119698	-7.82418	5.11e-15	1.63e-13
FANCC|2176	FANCC	537.132	2.29917	0.293866	7.82389	5.12e-15	1.63e-13
DEPDC1B|55789	DEPDC1B	304.804	3.69695	0.473095	7.8144	5.52e-15	1.75e-13
PRNP|5621	PRNP	10555.4	-1.91313	0.244895	-7.81204	5.63e-15	1.78e-13
HOXD13|3239	HOXD13	246.104	10.5851	1.35505	7.8116	5.65e-15	1.79e-13
PRRX1|5396	PRRX1	3357.64	2.73814	0.350581	7.81028	5.71e-15	1.8e-13
LOC374443|374443	LOC374443	215.519	2.36187	0.302415	7.81002	5.72e-15	1.8e-13
FCGRT|2217	FCGRT	6790.43	2.26221	0.289754	7.80737	5.84e-15	1.84e-13
ACVR1B|91	ACVR1B	1666.86	-1.5232	0.195123	-7.80633	5.89e-15	1.85e-13
PAK6|56924	PAK6	373.293	-3.92806	0.503227	-7.80574	5.92e-15	1.86e-13
MTMR12|54545	MTMR12	1061.94	-1.3173	0.168774	-7.80511	5.94e-15	1.86e-13
IL10RB|3588	IL10RB	1389.93	1.91736	0.245858	7.79867	6.26e-15	1.96e-13
CSTA|1475	CSTA	130.738	4.98848	0.639707	7.79806	6.29e-15	1.96e-13
YWHAZ|7534	YWHAZ	20026.9	-1.20829	0.155006	-7.79514	6.43e-15	2.01e-13
CAMKK1|84254	CAMKK1	869.691	-4.03372	0.517686	-7.79184	6.6e-15	2.06e-13
LARGE|9215	LARGE	1160.74	-2.56312	0.328959	-7.79161	6.62e-15	2.06e-13
CDKN2C|1031	CDKN2C	3608.35	3.26631	0.41927	7.79048	6.68e-15	2.07e-13
DDX24|57062	DDX24	5481.91	-1.55567	0.19977	-7.7873	6.85e-15	2.12e-13
GLA|2717	GLA	918.097	1.61152	0.206941	7.78736	6.84e-15	2.12e-13
OPRL1|4987	OPRL1	381.804	-2.30808	0.296396	-7.78714	6.85e-15	2.12e-13
UVRAG|7405	UVRAG	809.793	-0.999772	0.128462	-7.78265	7.1e-15	2.19e-13
UBE2O|63893	UBE2O	1887.79	-1.78464	0.229323	-7.78222	7.13e-15	2.19e-13
IDS|3423	IDS	15718.7	-2.64555	0.339961	-7.78193	7.14e-15	2.2e-13
ANXA2|302	ANXA2	10758.5	3.59614	0.462164	7.78108	7.19e-15	2.21e-13
SH3GLB2|56904	SH3GLB2	1977.29	-2.04841	0.263298	-7.77982	7.26e-15	2.23e-13
CENPI|2491	CENPI	89.413	3.975	0.511403	7.77274	7.68e-15	2.35e-13
MAPK8IP3|23162	MAPK8IP3	3916.63	-2.85346	0.367163	-7.77164	7.75e-15	2.37e-13
HOXA3|3200	HOXA3	198.938	9.12403	1.17617	7.7574	8.67e-15	2.64e-13
GRIN3A|116443	GRIN3A	113.631	-4.63959	0.598146	-7.75661	8.72e-15	2.66e-13
TRIP10|9322	TRIP10	1069.32	1.97896	0.25527	7.75244	9.01e-15	2.74e-13
PRKACB|5567	PRKACB	5805.28	-1.91392	0.247027	-7.74781	9.35e-15	2.84e-13
OXCT1|5019	OXCT1	2186.86	-1.81381	0.234149	-7.74637	9.46e-15	2.87e-13
ZNF20|7568	ZNF20	324.722	1.80014	0.232414	7.74539	9.53e-15	2.88e-13
SEMA4D|10507	SEMA4D	1642.24	-3.12742	0.403874	-7.74354	9.67e-15	2.92e-13
SNURF|8926	SNURF	468.953	-2.48621	0.321219	-7.73994	9.95e-15	3e-13
NECAB1|64168	NECAB1	1009.88	-3.33966	0.431842	-7.73354	1.05e-14	3.15e-13
RAB13|5872	RAB13	2782.72	2.18341	0.282443	7.73043	1.07e-14	3.22e-13
PPP2R2D|55844	PPP2R2D	746.403	-1.25553	0.162457	-7.72837	1.09e-14	3.27e-13
DSCC1|79075	DSCC1	314.644	2.04951	0.265264	7.7263	1.11e-14	3.32e-13
HERC3|8916	HERC3	691.395	-1.73111	0.224103	-7.7246	1.12e-14	3.36e-13
ANK3|288	ANK3	847.284	-4.0773	0.527996	-7.72221	1.14e-14	3.42e-13
PTER|9317	PTER	330.269	-4.5834	0.593784	-7.71898	1.17e-14	3.5e-13
TIMP4|7079	TIMP4	3636.57	4.43086	0.574233	7.71614	1.2e-14	3.57e-13
PPP1R9B|84687	PPP1R9B	3675.23	-1.74245	0.226071	-7.70754	1.28e-14	3.81e-13
TRIM21|6737	TRIM21	765.955	2.32451	0.301658	7.70576	1.3e-14	3.86e-13
DLEU1|10301	DLEU1	267.33	2.75463	0.357622	7.70262	1.33e-14	3.95e-13
SPRN|503542	SPRN	330.302	-3.1198	0.405021	-7.7028	1.33e-14	3.95e-13
ZRANB1|54764	ZRANB1	1133	-1.61781	0.210178	-7.69732	1.39e-14	4.11e-13
LONRF2|164832	LONRF2	2038.88	-3.31123	0.430464	-7.69224	1.45e-14	4.27e-13
FAM13C|220965	FAM13C	340.089	-2.67184	0.347507	-7.68861	1.49e-14	4.38e-13
HAT1|8520	HAT1	1856.06	1.33588	0.173849	7.68411	1.54e-14	4.53e-13
PTK7|5754	PTK7	2196.14	2.51919	0.327966	7.68126	1.58e-14	4.63e-13
B3GNT1|11041	B3GNT1	4827.33	-1.81798	0.236694	-7.68071	1.58e-14	4.64e-13
PDE1B|5153	PDE1B	523.354	-3.65248	0.475601	-7.67972	1.59e-14	4.67e-13
DNAJA4|55466	DNAJA4	991.845	-2.99844	0.390502	-7.67843	1.61e-14	4.71e-13
BSN|8927	BSN	1490.47	-4.53384	0.59051	-7.67784	1.62e-14	4.72e-13
KIFAP3|22920	KIFAP3	3066.95	-1.22887	0.160122	-7.67462	1.66e-14	4.84e-13
C12orf48|55010	C12orf48	260.631	2.81658	0.367541	7.66333	1.81e-14	5.27e-13
LOC221710|221710	LOC221710	1522.36	-1.5654	0.204301	-7.66223	1.83e-14	5.31e-13
CDC20|991	CDC20	1089.96	3.46274	0.452248	7.65673	1.91e-14	5.53e-13
HOXD11|3237	HOXD11	162.422	9.40825	1.22905	7.65487	1.94e-14	5.61e-13
PRR11|55771	PRR11	185.894	2.96722	0.387668	7.65402	1.95e-14	5.63e-13
KIAA1467|57613	KIAA1467	1129.08	-2.07826	0.271573	-7.65268	1.97e-14	5.69e-13
BRSK1|84446	BRSK1	1801.37	-2.69148	0.351775	-7.65114	1.99e-14	5.74e-13
HMGB2|3148	HMGB2	4302.28	2.29209	0.299859	7.64388	2.11e-14	6.07e-13
CRYGN|155051	CRYGN	3.8017	-5.02894	0.657941	-7.64345	2.11e-14	6.08e-13
NXT1|29107	NXT1	1072.11	2.43751	0.318989	7.64137	2.15e-14	6.17e-13
ENTPD6|955	ENTPD6	3145.35	-1.63885	0.214482	-7.64099	2.16e-14	6.18e-13
HOXA4|3201	HOXA4	313.15	9.22167	1.20693	7.6406	2.16e-14	6.19e-13
C10orf88|80007	C10orf88	271.014	-1.30981	0.171538	-7.63571	2.25e-14	6.42e-13
DTYMK|1841	DTYMK	1780.82	2.46162	0.322526	7.63231	2.31e-14	6.58e-13
MSN|4478	MSN	20186.5	2.222	0.29131	7.6276	2.39e-14	6.82e-13
PPP1R13B|23368	PPP1R13B	561.034	-2.22896	0.292247	-7.62698	2.4e-14	6.84e-13
LTF|4057	LTF	24289.3	8.81854	1.15679	7.62326	2.47e-14	7.03e-13
SCAMP1|9522	SCAMP1	2510.3	-1.21644	0.159577	-7.62289	2.48e-14	7.04e-13
CARD8|22900	CARD8	1296.65	1.37287	0.180206	7.61831	2.57e-14	7.28e-13
PHLPP2|23035	PHLPP2	612.914	-2.0499	0.269094	-7.61779	2.58e-14	7.3e-13
HOXA2|3199	HOXA2	139.479	9.76585	1.28238	7.61539	2.63e-14	7.43e-13
PRRT3|285368	PRRT3	439.636	-2.20476	0.289521	-7.61519	2.63e-14	7.43e-13
PRDX4|10549	PRDX4	4727.57	2.78729	0.366075	7.614	2.66e-14	7.48e-13
OPA1|4976	OPA1	2477.66	-1.43414	0.188368	-7.61353	2.67e-14	7.5e-13
ABHD4|63874	ABHD4	3381.76	1.88626	0.247803	7.61193	2.7e-14	7.58e-13
GRASP|160622	GRASP	378.767	-2.64939	0.348073	-7.61157	2.71e-14	7.59e-13
NT5DC2|64943	NT5DC2	3601.05	2.6213	0.344518	7.60859	2.77e-14	7.76e-13
ITPR1|3708	ITPR1	1082.83	-3.0249	0.397764	-7.60475	2.85e-14	7.98e-13
ATP2B1|490	ATP2B1	3281.83	-2.19893	0.289248	-7.60226	2.91e-14	8.12e-13
MYOM2|9172	MYOM2	370.793	-2.67524	0.351976	-7.60064	2.95e-14	8.21e-13
DBF4|10926	DBF4	637.841	2.40798	0.316899	7.59856	2.99e-14	8.33e-13
IFNAR2|3455	IFNAR2	1050.12	1.26406	0.166414	7.59586	3.06e-14	8.5e-13
CRTC1|23373	CRTC1	1570.7	-2.06938	0.272504	-7.59396	3.1e-14	8.61e-13
SPIN1|10927	SPIN1	4197.42	-1.25097	0.164766	-7.59241	3.14e-14	8.7e-13
DISP1|84976	DISP1	571.827	1.59622	0.210289	7.59059	3.18e-14	8.81e-13
OAT|4942	OAT	2514.51	-1.67765	0.221027	-7.59023	3.19e-14	8.82e-13
PPP4C|5531	PPP4C	3482.84	1.65493	0.218081	7.58861	3.23e-14	8.92e-13
FAM49A|81553	FAM49A	591.233	-2.06328	0.27219	-7.5803	3.45e-14	9.5e-13
POSTN|10631	POSTN	8382.63	8.17826	1.07899	7.57953	3.47e-14	9.54e-13
RAPGEF4|11069	RAPGEF4	1283.2	-3.83487	0.505991	-7.57893	3.48e-14	9.57e-13
C21orf62|56245	C21orf62	2077.44	4.33334	0.571968	7.57619	3.56e-14	9.76e-13
APBA1|320	APBA1	1127.21	-3.03034	0.400154	-7.57294	3.65e-14	1e-12
EXOC6|54536	EXOC6	466.149	-1.41737	0.187187	-7.57196	3.68e-14	1.01e-12
PITX1|5307	PITX1	228.323	8.74862	1.15556	7.57091	3.71e-14	1.01e-12
ANO6|196527	ANO6	3783.94	2.10516	0.27807	7.57063	3.71e-14	1.01e-12
MMP2|4313	MMP2	5798.36	3.87341	0.512236	7.56178	3.98e-14	1.08e-12
UHRF1BP1L|23074	UHRF1BP1L	1038.65	-1.33976	0.177176	-7.56175	3.98e-14	1.08e-12
PIK3CB|5291	PIK3CB	1135.04	-1.40496	0.185839	-7.56008	4.03e-14	1.09e-12
ACADSB|36	ACADSB	698.447	-1.79646	0.237657	-7.55904	4.06e-14	1.1e-12
PTTG1IP|754	PTTG1IP	18122.6	1.51999	0.201119	7.55766	4.1e-14	1.11e-12
TBC1D24|57465	TBC1D24	576.798	-2.0199	0.26729	-7.55695	4.13e-14	1.12e-12
PSMB8|5696	PSMB8	3495.43	2.84315	0.376523	7.55105	4.32e-14	1.17e-12
TSR2|90121	TSR2	1897.92	-1.25628	0.166476	-7.54636	4.48e-14	1.21e-12
DCAF6|55827	DCAF6	1691.89	-1.62265	0.215083	-7.5443	4.55e-14	1.22e-12
CXCR4|7852	CXCR4	2769.58	2.9416	0.390006	7.54244	4.61e-14	1.24e-12
MINK1|50488	MINK1	4266.91	-1.8934	0.251044	-7.54209	4.63e-14	1.24e-12
KDELC2|143888	KDELC2	1750.4	2.3508	0.311826	7.53882	4.74e-14	1.27e-12
OTUD5|55593	OTUD5	2717.31	-1.05639	0.140178	-7.53609	4.84e-14	1.3e-12
FBXO41|150726	FBXO41	1145.48	-3.24233	0.430411	-7.53309	4.96e-14	1.33e-12
PCDHAC2|56134	PCDHAC2	312.205	-2.89292	0.384096	-7.53176	5.01e-14	1.34e-12
CBX6|23466	CBX6	1194.32	-2.72152	0.361381	-7.53088	5.04e-14	1.34e-12
SLC35A4|113829	SLC35A4	4129.61	1.0746	0.142722	7.52936	5.1e-14	1.36e-12
SYNGAP1|8831	SYNGAP1	1793.47	-2.21078	0.293673	-7.52802	5.15e-14	1.37e-12
CDCA4|55038	CDCA4	533.122	2.61218	0.347007	7.52774	5.16e-14	1.37e-12
STON1|11037	STON1	1040.81	3.35088	0.445313	7.52477	5.28e-14	1.4e-12
KIAA0427|9811	KIAA0427	1854.31	-2.29101	0.30452	-7.52336	5.34e-14	1.41e-12
RNPEP|6051	RNPEP	1755.05	1.25577	0.167015	7.51893	5.52e-14	1.46e-12
RP9|6100	RP9	508.338	1.60058	0.212979	7.51518	5.68e-14	1.5e-12
USP31|57478	USP31	808.25	-1.85286	0.246715	-7.5101	5.91e-14	1.56e-12
PPP2R5B|5526	PPP2R5B	1907.47	-1.46829	0.195684	-7.50336	6.22e-14	1.64e-12
AP2A1|160	AP2A1	5007.75	-1.50003	0.199968	-7.50139	6.31e-14	1.66e-12
IL12RB2|3595	IL12RB2	22.3766	-4.82464	0.643459	-7.49799	6.48e-14	1.7e-12
CYP46A1|10858	CYP46A1	720.682	-3.38486	0.451946	-7.4895	6.91e-14	1.81e-12
STK38|11329	STK38	1414.91	1.75472	0.234305	7.48906	6.94e-14	1.82e-12
FLVCR2|55640	FLVCR2	495.905	2.4826	0.331563	7.48757	7.02e-14	1.84e-12
NOS1AP|9722	NOS1AP	282.556	-3.16302	0.42286	-7.48006	7.43e-14	1.94e-12
KIF11|3832	KIF11	712.452	3.05005	0.407874	7.47792	7.55e-14	1.97e-12
EFR3B|22979	EFR3B	1892.28	-2.20381	0.294724	-7.47753	7.57e-14	1.97e-12
ADRBK2|157	ADRBK2	695.136	-2.39366	0.320125	-7.47728	7.59e-14	1.97e-12
LOC341056|341056	LOC341056	6.1035	-2.17692	0.291331	-7.47233	7.88e-14	2.05e-12
CA11|770	CA11	2177.29	-3.68831	0.493608	-7.47214	7.89e-14	2.05e-12
PLEK2|26499	PLEK2	114.278	3.84839	0.515077	7.47149	7.93e-14	2.05e-12
RAPGEF3|10411	RAPGEF3	590.385	-2.7022	0.361736	-7.47008	8.01e-14	2.07e-12
STX1B|112755	STX1B	1495.37	-4.10661	0.549862	-7.46843	8.12e-14	2.1e-12
MUTED|63915	MUTED	529.063	1.40446	0.188075	7.46753	8.17e-14	2.11e-12
LMTK2|22853	LMTK2	480.183	-2.99179	0.40072	-7.46603	8.26e-14	2.13e-12
PRKCB|5579	PRKCB	1529.48	-4.42074	0.592505	-7.46111	8.58e-14	2.21e-12
CALD1|800	CALD1	10025.3	2.23848	0.300064	7.46002	8.65e-14	2.22e-12
FAM46A|55603	FAM46A	1307.49	3.18537	0.427064	7.45876	8.73e-14	2.24e-12
LOC338758|338758	LOC338758	148.039	-2.50948	0.336554	-7.45641	8.89e-14	2.28e-12
CD58|965	CD58	715.698	2.97437	0.398956	7.45539	8.96e-14	2.29e-12
SGOL2|151246	SGOL2	494.358	2.35739	0.316192	7.45556	8.95e-14	2.29e-12
CLTB|1212	CLTB	2395.22	-1.3768	0.184714	-7.4537	9.08e-14	2.32e-12
USP32|84669	USP32	1983.2	-1.35767	0.182211	-7.45107	9.26e-14	2.36e-12
PITPNM3|83394	PITPNM3	558.97	-4.02631	0.540736	-7.44597	9.62e-14	2.45e-12
ProSAPiP1|9762	ProSAPiP1	2160.65	-2.52545	0.339338	-7.44228	9.9e-14	2.52e-12
FAM174B|400451	FAM174B	210.883	-2.52539	0.339359	-7.44165	9.94e-14	2.53e-12
NBEA|26960	NBEA	799.926	-2.99174	0.402171	-7.43897	1.01e-13	2.57e-12
INPP5F|22876	INPP5F	1572.52	-2.91865	0.39245	-7.43698	1.03e-13	2.61e-12
FN3K|64122	FN3K	1083.76	-2.08995	0.28104	-7.43649	1.03e-13	2.62e-12
RRN3P3|100131998	RRN3P3	62.7369	-1.63591	0.220088	-7.43298	1.06e-13	2.68e-12
B2M|567	B2M	96055.6	2.63931	0.355212	7.43023	1.08e-13	2.73e-12
CP110|9738	CP110	1039.16	-1.96354	0.264415	-7.42599	1.12e-13	2.82e-12
SCN2B|6327	SCN2B	534.665	-4.40763	0.593571	-7.42561	1.12e-13	2.82e-12
C5orf53|492311	C5orf53	918.992	-1.9684	0.265092	-7.42535	1.12e-13	2.83e-12
S100A11|6282	S100A11	5888.39	3.26058	0.439247	7.4231	1.14e-13	2.87e-12
LYNX1|66004	LYNX1	2153.99	-2.99899	0.404044	-7.42244	1.15e-13	2.88e-12
MYPOP|339344	MYPOP	367.67	-1.49903	0.202	-7.42095	1.16e-13	2.91e-12
CYP19A1|1588	CYP19A1	156.216	4.84145	0.652625	7.41843	1.19e-13	2.96e-12
TPRN|286262	TPRN	762.677	-2.03477	0.274286	-7.41842	1.19e-13	2.96e-12
CACNB3|784	CACNB3	837.966	-2.43452	0.328193	-7.41794	1.19e-13	2.97e-12
TRAPPC10|7109	TRAPPC10	1595.83	-1.59215	0.21475	-7.41398	1.23e-13	3.05e-12
RAD54B|25788	RAD54B	285.537	2.21892	0.299296	7.41381	1.23e-13	3.05e-12
H3F3A|3020	H3F3A	8707.52	1.82451	0.246143	7.41239	1.24e-13	3.08e-12
C12orf51|283450	C12orf51	2088.7	-2.33464	0.315063	-7.41008	1.26e-13	3.13e-12
PTPN4|5775	PTPN4	271.165	-1.79419	0.242157	-7.40921	1.27e-13	3.14e-12
RAB3A|5864	RAB3A	1177.08	-4.29926	0.58026	-7.40919	1.27e-13	3.14e-12
KCNC4|3749	KCNC4	313.702	-2.89822	0.391205	-7.40844	1.28e-13	3.16e-12
UBTD2|92181	UBTD2	1503.15	1.28552	0.173544	7.40741	1.29e-13	3.18e-12
SECISBP2L|9728	SECISBP2L	2964.58	-1.93092	0.260771	-7.40467	1.31e-13	3.24e-12
DOCK9|23348	DOCK9	1233.23	-2.69213	0.364048	-7.39499	1.41e-13	3.48e-12
MPRIP|23164	MPRIP	3911.48	-1.74857	0.236477	-7.39423	1.42e-13	3.5e-12
TBX15|6913	TBX15	408.163	3.6794	0.497665	7.39332	1.43e-13	3.52e-12
SLC3A1|6519	SLC3A1	29.2146	-2.0803	0.281426	-7.39202	1.45e-13	3.55e-12
MDH1|4190	MDH1	5650.53	-1.76048	0.238297	-7.38777	1.49e-13	3.66e-12
MTMR7|9108	MTMR7	238.669	-3.38759	0.458621	-7.38648	1.51e-13	3.69e-12
CA9|768	CA9	889.22	6.49049	0.878853	7.38518	1.52e-13	3.72e-12
GOT2|2806	GOT2	3938.94	-1.25897	0.17053	-7.3827	1.55e-13	3.78e-12
GAS2L3|283431	GAS2L3	157.572	3.63432	0.492356	7.3815	1.57e-13	3.81e-12
TTC33|23548	TTC33	805.756	-1.48056	0.200587	-7.38112	1.57e-13	3.82e-12
DYNC1H1|1778	DYNC1H1	13017.1	-1.95311	0.26463	-7.38052	1.58e-13	3.83e-12
TTC26|79989	TTC26	292.999	2.36854	0.320956	7.37964	1.59e-13	3.85e-12
KIF5C|3800	KIF5C	5132.39	-3.14907	0.426928	-7.37611	1.63e-13	3.95e-12
TARSL2|123283	TARSL2	562.498	-2.07933	0.281949	-7.37483	1.65e-13	3.98e-12
EXD1|161829	EXD1	1.90835	-4.46289	0.605191	-7.37435	1.65e-13	3.99e-12
EIF4A3|9775	EIF4A3	3375.08	1.05661	0.143339	7.3714	1.69e-13	4.08e-12
FAM174A|345757	FAM174A	478.737	-1.41028	0.191369	-7.36942	1.71e-13	4.13e-12
PDCD1LG2|80380	PDCD1LG2	262.768	4.13722	0.561677	7.36583	1.76e-13	4.24e-12
SAA1|6288	SAA1	1426.08	9.82212	1.33377	7.36419	1.78e-13	4.29e-12
DUSP3|1845	DUSP3	2974.72	-1.37288	0.186451	-7.36323	1.8e-13	4.31e-12
ATP6V0D1|9114	ATP6V0D1	4710.12	-1.249	0.169691	-7.36042	1.83e-13	4.4e-12
GSC|145258	GSC	89.2409	7.43674	1.01061	7.35864	1.86e-13	4.45e-12
SPC24|147841	SPC24	110.498	4.45829	0.605984	7.35711	1.88e-13	4.5e-12
RGS7BP|401190	RGS7BP	177.472	-4.35672	0.592728	-7.35029	1.98e-13	4.73e-12
POFUT1|23509	POFUT1	3855.23	1.63904	0.22307	7.34765	2.02e-13	4.82e-12
PIP5K1C|23396	PIP5K1C	3369.01	-1.80613	0.245922	-7.34435	2.07e-13	4.93e-12
HOXD8|3234	HOXD8	217.69	8.23892	1.12201	7.34299	2.09e-13	4.97e-12
ADRA1B|147	ADRA1B	138.672	-3.8175	0.519921	-7.34247	2.1e-13	4.99e-12
FOXD1|2297	FOXD1	474.496	3.37848	0.460207	7.34123	2.12e-13	5.03e-12
RB1CC1|9821	RB1CC1	2130.6	-1.34979	0.183879	-7.34068	2.13e-13	5.04e-12
PINK1|65018	PINK1	6349.25	-1.60785	0.219125	-7.33759	2.17e-13	5.15e-12
GINS1|9837	GINS1	931.869	2.6173	0.356763	7.33624	2.2e-13	5.2e-12
LRRC8B|23507	LRRC8B	1283.66	-2.37261	0.323468	-7.33492	2.22e-13	5.24e-12
CTPS2|56474	CTPS2	1021.7	1.41031	0.192342	7.3323	2.26e-13	5.34e-12
ABCB7|22	ABCB7	863.428	1.24765	0.170164	7.33205	2.27e-13	5.35e-12
FRS3|10817	FRS3	341.476	-1.62555	0.221725	-7.33139	2.28e-13	5.37e-12
MAPK8IP2|23542	MAPK8IP2	1592.43	-3.4224	0.466847	-7.33088	2.29e-13	5.38e-12
IQGAP3|128239	IQGAP3	612.307	3.38357	0.461653	7.32925	2.31e-13	5.44e-12
SHANK3|85358	SHANK3	1214.47	-2.85407	0.389448	-7.32848	2.33e-13	5.46e-12
JMJD5|79831	JMJD5	178.881	-1.21788	0.166192	-7.32814	2.33e-13	5.47e-12
NEK2|4751	NEK2	398.537	3.43168	0.468414	7.32617	2.37e-13	5.54e-12
KIAA0040|9674	KIAA0040	1970.14	3.18764	0.435133	7.32567	2.38e-13	5.56e-12
PRPF19|27339	PRPF19	4734.43	-1.03672	0.141541	-7.32452	2.4e-13	5.6e-12
NMI|9111	NMI	642.981	2.50806	0.342554	7.32164	2.45e-13	5.71e-12
PLEKHA4|57664	PLEKHA4	2627.18	3.2189	0.439714	7.32043	2.47e-13	5.76e-12
SNCA|6622	SNCA	1085.48	-4.03243	0.550917	-7.3195	2.49e-13	5.79e-12
LARP6|55323	LARP6	1512.82	-2.08092	0.284346	-7.31825	2.51e-13	5.84e-12
ZNF480|147657	ZNF480	638.507	1.54352	0.210934	7.31757	2.52e-13	5.86e-12
C15orf27|123591	C15orf27	46.4772	-3.139	0.428989	-7.31721	2.53e-13	5.86e-12
CCDC6|8030	CCDC6	1588.51	-1.58195	0.2162	-7.31707	2.53e-13	5.86e-12
SPOCD1|90853	SPOCD1	3688.29	5.1067	0.697896	7.31729	2.53e-13	5.86e-12
SLC16A4|9122	SLC16A4	1049.71	3.2307	0.44168	7.31458	2.58e-13	5.96e-12
C13orf1|57213	C13orf1	594.212	-1.54319	0.21103	-7.31267	2.62e-13	6.04e-12
C4orf44|345222	C4orf44	17.3568	-3.53118	0.482944	-7.31178	2.64e-13	6.07e-12
FUT1|2523	FUT1	47.5617	-2.54511	0.348133	-7.31076	2.66e-13	6.11e-12
PRKD1|5587	PRKD1	1139.28	1.73109	0.236975	7.30493	2.77e-13	6.38e-12
RAB3GAP1|22930	RAB3GAP1	2076.92	-1.22393	0.167607	-7.30235	2.83e-13	6.49e-12
SH2D5|400745	SH2D5	184.667	-4.63573	0.634958	-7.30085	2.86e-13	6.56e-12
MCM2|4171	MCM2	2846.03	2.69761	0.369583	7.29907	2.9e-13	6.64e-12
CHI3L1|1116	CHI3L1	162132	6.17141	0.845578	7.29846	2.91e-13	6.65e-12
HOXB2|3212	HOXB2	348.833	6.40985	0.878246	7.29847	2.91e-13	6.65e-12
TYRO3|7301	TYRO3	3204.26	-2.15905	0.295874	-7.29718	2.94e-13	6.71e-12
PXK|54899	PXK	655.314	-1.81821	0.249208	-7.29596	2.97e-13	6.76e-12
HSD17B10|3028	HSD17B10	3322.87	1.54335	0.211554	7.2953	2.98e-13	6.78e-12
MATK|4145	MATK	150.503	-4.24274	0.581615	-7.29475	2.99e-13	6.8e-12
NCRNA00086|399668	NCRNA00086	437.175	-3.30732	0.453549	-7.2921	3.05e-13	6.93e-12
C17orf28|283987	C17orf28	815.299	-2.75088	0.377289	-7.29117	3.07e-13	6.97e-12
CPNE9|151835	CPNE9	43.3865	-4.99173	0.684987	-7.28733	3.16e-13	7.16e-12
ABCA2|20	ABCA2	7393.59	-3.17777	0.436374	-7.28222	3.28e-13	7.43e-12
DBR1|51163	DBR1	810.145	0.934683	0.12836	7.28172	3.3e-13	7.45e-12
LIMD1|8994	LIMD1	1658.15	2.18249	0.300024	7.27438	3.48e-13	7.86e-12
P2RX5|5026	P2RX5	138.776	-2.50344	0.344188	-7.27346	3.5e-13	7.9e-12
MAP7D3|79649	MAP7D3	360.771	2.12333	0.291972	7.27237	3.53e-13	7.96e-12
ZFYVE9|9372	ZFYVE9	1253.96	-1.653	0.227368	-7.27017	3.59e-13	8.08e-12
LMO7|4008	LMO7	520.573	-2.60856	0.358975	-7.26669	3.68e-13	8.28e-12
SEC11A|23478	SEC11A	3638.27	1.68242	0.231637	7.26317	3.78e-13	8.49e-12
COL3A1|1281	COL3A1	14145.2	5.64324	0.777067	7.26223	3.81e-13	8.54e-12
TNFRSF12A|51330	TNFRSF12A	2752.27	3.50584	0.482846	7.2608	3.85e-13	8.62e-12
MEX3A|92312	MEX3A	1539.25	3.88223	0.534866	7.25833	3.92e-13	8.77e-12
ULK1|8408	ULK1	1735.4	-1.55289	0.213987	-7.25692	3.96e-13	8.85e-12
DRAM1|55332	DRAM1	821.167	2.6355	0.363209	7.25616	3.98e-13	8.89e-12
TTLL11|158135	TTLL11	165.433	-1.6829	0.231939	-7.25581	3.99e-13	8.9e-12
ANTXR2|118429	ANTXR2	1082.29	2.80135	0.386105	7.2554	4e-13	8.92e-12
E2F5|1875	E2F5	743.925	2.15862	0.297586	7.25378	4.05e-13	9.01e-12
CYTH1|9267	CYTH1	1389.08	-2.04419	0.281841	-7.25298	4.08e-13	9.06e-12
AK2|204	AK2	4140.35	1.69207	0.233335	7.25167	4.12e-13	9.12e-12
ZNF365|22891	ZNF365	747.485	-3.25419	0.448751	-7.25168	4.12e-13	9.12e-12
FCHO1|23149	FCHO1	294.564	-3.34363	0.461117	-7.25116	4.13e-13	9.15e-12
CCNB1|891	CCNB1	1859.41	2.914	0.401913	7.25033	4.16e-13	9.19e-12
KIAA1279|26128	KIAA1279	1367.99	-1.29127	0.178183	-7.24688	4.26e-13	9.42e-12
GAPT|202309	GAPT	163.835	3.71358	0.512463	7.24654	4.28e-13	9.43e-12
LMTK3|114783	LMTK3	946.228	-2.7654	0.381649	-7.24592	4.3e-13	9.46e-12
DCAF13|25879	DCAF13	1613.75	1.49491	0.206403	7.24268	4.4e-13	9.68e-12
BHLHB9|80823	BHLHB9	593.553	-1.50914	0.208411	-7.24115	4.45e-13	9.78e-12
C13orf34|79866	C13orf34	255.512	2.06957	0.285814	7.24098	4.45e-13	9.78e-12
LOXHD1|125336	LOXHD1	3.14246	-6.01246	0.830376	-7.24065	4.47e-13	9.79e-12
MAPRE2|10982	MAPRE2	4080.2	-1.36145	0.188069	-7.23911	4.52e-13	9.9e-12
MAGEE1|57692	MAGEE1	467.473	-3.62313	0.500685	-7.23634	4.61e-13	1.01e-11
RPS6KA4|8986	RPS6KA4	1247.56	-1.47836	0.204321	-7.23546	4.64e-13	1.01e-11
LOC647979|647979	LOC647979	15057.1	-1.37714	0.19035	-7.23477	4.66e-13	1.02e-11
RILPL1|353116	RILPL1	1048.04	-1.24446	0.17213	-7.22981	4.84e-13	1.05e-11
KCNC3|3748	KCNC3	425.247	-3.12543	0.43235	-7.22893	4.87e-13	1.06e-11
RNFT1|51136	RNFT1	640.446	1.79254	0.247973	7.22876	4.87e-13	1.06e-11
S1PR3|1903	S1PR3	3192.06	2.91834	0.403728	7.22848	4.88e-13	1.06e-11
TP53INP1|94241	TP53INP1	1332.9	1.79705	0.248609	7.22844	4.89e-13	1.06e-11
ARHGAP32|9743	ARHGAP32	1783.45	-2.27402	0.31469	-7.22621	4.97e-13	1.08e-11
MR1|3140	MR1	419.899	2.48101	0.343427	7.22427	5.04e-13	1.09e-11
RAB6B|51560	RAB6B	5218.59	-2.65246	0.36723	-7.22289	5.09e-13	1.1e-11
TTC27|55622	TTC27	571.39	1.07601	0.148976	7.22273	5.1e-13	1.1e-11
LMAN2L|81562	LMAN2L	1495.9	1.29023	0.178694	7.22032	5.19e-13	1.12e-11
PFN1|5216	PFN1	16311.8	1.55475	0.215349	7.21967	5.21e-13	1.12e-11
CNPY4|245812	CNPY4	1326.01	1.9721	0.273167	7.21938	5.22e-13	1.12e-11
IGFBP7|3490	IGFBP7	28051.4	3.172	0.439441	7.21826	5.27e-13	1.13e-11
IGSF22|283284	IGSF22	25.9948	-2.59462	0.359531	-7.21667	5.33e-13	1.15e-11
NRIP2|83714	NRIP2	129.162	-2.76047	0.382529	-7.21635	5.34e-13	1.15e-11
ZFYVE28|57732	ZFYVE28	410.614	-2.1636	0.299823	-7.21626	5.34e-13	1.15e-11
TK1|7083	TK1	752.137	2.80032	0.38814	7.21471	5.4e-13	1.16e-11
MYADML2|255275	MYADML2	25.8303	-3.31756	0.459844	-7.21454	5.41e-13	1.16e-11
GNAZ|2781	GNAZ	1298.38	-2.27715	0.315822	-7.21022	5.59e-13	1.19e-11
GHITM|27069	GHITM	5235.92	-1.54136	0.213791	-7.20969	5.61e-13	1.2e-11
RABEP1|9135	RABEP1	3070.5	-1.18	0.163694	-7.20857	5.65e-13	1.21e-11
CNNM2|54805	CNNM2	235.263	-2.07103	0.287308	-7.2084	5.66e-13	1.21e-11
GPR61|83873	GPR61	26.9927	-4.75512	0.65971	-7.20789	5.68e-13	1.21e-11
ANKRD56|345079	ANKRD56	28	-5.25809	0.729787	-7.20496	5.81e-13	1.23e-11
FLYWCH1|84256	FLYWCH1	1577.56	-1.31808	0.183034	-7.20131	5.96e-13	1.27e-11
OPTN|10133	OPTN	2188.38	-2.00633	0.278673	-7.19957	6.04e-13	1.28e-11
TEAD2|8463	TEAD2	1091.99	3.25389	0.452455	7.19162	6.4e-13	1.36e-11
FAM86A|196483	FAM86A	731.653	1.18684	0.165035	7.19142	6.41e-13	1.36e-11
SIRPB1|10326	SIRPB1	253.732	-2.77892	0.386432	-7.19121	6.42e-13	1.36e-11
HSPH1|10808	HSPH1	3631.44	-1.69525	0.235891	-7.18657	6.64e-13	1.4e-11
MDFI|4188	MDFI	1774.79	4.1107	0.572463	7.18072	6.93e-13	1.46e-11
REEP4|80346	REEP4	706.648	1.64754	0.229505	7.1787	7.04e-13	1.48e-11
PDE2A|5138	PDE2A	1197.38	-4.29749	0.598849	-7.17624	7.17e-13	1.51e-11
EXOC3L2|90332	EXOC3L2	72.8032	4.98589	0.695162	7.17226	7.38e-13	1.55e-11
BAZ1A|11177	BAZ1A	971.783	1.88629	0.263044	7.17099	7.45e-13	1.56e-11
C4orf47|441054	C4orf47	96.3329	4.02755	0.561698	7.17031	7.48e-13	1.57e-11
ATOH7|220202	ATOH7	15.5247	-3.8866	0.542176	-7.16851	7.58e-13	1.59e-11
MTMR9|66036	MTMR9	1104.13	-1.66143	0.231784	-7.16799	7.61e-13	1.59e-11
CASKIN1|57524	CASKIN1	588.577	-3.97411	0.554471	-7.16738	7.64e-13	1.59e-11
GINS3|64785	GINS3	513.971	1.91445	0.267107	7.16735	7.65e-13	1.59e-11
HNRNPA3P1|10151	HNRNPA3P1	24.5636	-1.84776	0.257795	-7.16755	7.64e-13	1.59e-11
FXR2|9513	FXR2	1907.48	-1.35619	0.189309	-7.16391	7.84e-13	1.63e-11
CASP8|841	CASP8	447.52	2.21954	0.31003	7.15911	8.12e-13	1.69e-11
FAM100A|124402	FAM100A	716.825	-1.24251	0.173554	-7.15918	8.12e-13	1.69e-11
SERINC3|10955	SERINC3	4051.24	-1.18224	0.165183	-7.15716	8.24e-13	1.71e-11
ATP6V0E1|8992	ATP6V0E1	7047.11	2.07155	0.28966	7.15167	8.57e-13	1.78e-11
HIPK4|147746	HIPK4	22.5283	-5.07181	0.7093	-7.15045	8.65e-13	1.79e-11
RUVBL1|8607	RUVBL1	2305.53	1.38675	0.194014	7.14769	8.82e-13	1.83e-11
PNCK|139728	PNCK	318.086	-4.05793	0.567786	-7.14693	8.87e-13	1.84e-11
PRKAR1A|5573	PRKAR1A	8929.8	-1.13425	0.15873	-7.14582	8.95e-13	1.85e-11
SPTBN2|6712	SPTBN2	1581.77	-3.93959	0.551513	-7.14324	9.12e-13	1.88e-11
DZIP1L|199221	DZIP1L	152.903	2.12737	0.297829	7.14293	9.14e-13	1.88e-11
RNF135|84282	RNF135	780.745	2.12502	0.29751	7.1427	9.15e-13	1.88e-11
RHOBTB2|23221	RHOBTB2	1691.64	-2.06309	0.288895	-7.14131	9.24e-13	1.9e-11
C16orf5|29965	C16orf5	3731.94	-1.73792	0.243398	-7.14025	9.32e-13	1.91e-11
BARD1|580	BARD1	264.196	2.45746	0.344203	7.13956	9.36e-13	1.92e-11
CDCA7L|55536	CDCA7L	1875.83	2.91348	0.408181	7.13772	9.49e-13	1.95e-11
SH3BGRL2|83699	SH3BGRL2	719.561	-2.57603	0.360911	-7.13758	9.5e-13	1.95e-11
NDRG3|57446	NDRG3	2833.48	-1.74941	0.245229	-7.13379	9.76e-13	2e-11
FKBP7|51661	FKBP7	400.118	2.62164	0.367589	7.132	9.89e-13	2.02e-11
FAM125A|93343	FAM125A	1327.98	1.60353	0.224964	7.12797	1.02e-12	2.08e-11
ANKRD43|134548	ANKRD43	313.633	-4.16747	0.585369	-7.11939	1.08e-12	2.21e-11
MFAP2|4237	MFAP2	440.129	5.77283	0.810986	7.11829	1.09e-12	2.23e-11
HOXC6|3223	HOXC6	106.643	6.73352	0.946377	7.11505	1.12e-12	2.28e-11
CHEK1|1111	CHEK1	502.782	2.09583	0.294662	7.11268	1.14e-12	2.31e-11
IRX5|10265	IRX5	96.8566	5.72097	0.804343	7.11259	1.14e-12	2.31e-11
CSRP2|1466	CSRP2	4700.31	3.10624	0.436766	7.11192	1.14e-12	2.32e-11
PPP1R14B|26472	PPP1R14B	1662.74	2.02621	0.284947	7.11082	1.15e-12	2.34e-11
ADAP1|11033	ADAP1	820.579	-3.81075	0.535961	-7.11013	1.16e-12	2.35e-11
NKIRAS2|28511	NKIRAS2	2082.98	1.42018	0.199826	7.1071	1.19e-12	2.4e-11
DDX39|10212	DDX39	2953.54	1.79143	0.25208	7.10662	1.19e-12	2.4e-11
TMEM59L|25789	TMEM59L	4123.87	-2.43388	0.342526	-7.1057	1.2e-12	2.42e-11
TMEM218|219854	TMEM218	1077.3	2.13788	0.300976	7.10317	1.22e-12	2.46e-11
STK17B|9262	STK17B	1243.99	2.25655	0.31769	7.10301	1.22e-12	2.46e-11
CCNY|219771	CCNY	2716.03	-1.20943	0.170294	-7.10201	1.23e-12	2.47e-11
MNT|4335	MNT	1025.9	-1.53836	0.216658	-7.10043	1.24e-12	2.5e-11
NNMT|4837	NNMT	4599.42	5.62243	0.791851	7.10036	1.24e-12	2.5e-11
TNFSF13B|10673	TNFSF13B	288.377	3.45222	0.486268	7.09941	1.25e-12	2.51e-11
RUNDC1|146923	RUNDC1	975.624	-1.00748	0.141953	-7.0973	1.27e-12	2.55e-11
RELL1|768211	RELL1	1115.93	1.38941	0.195966	7.09003	1.34e-12	2.68e-11
C17orf53|78995	C17orf53	148.43	2.29847	0.324199	7.08969	1.34e-12	2.69e-11
C9orf172|389813	C9orf172	138.1	-2.72021	0.383706	-7.08931	1.35e-12	2.69e-11
LSM5|23658	LSM5	1962.64	1.91271	0.269837	7.08838	1.36e-12	2.71e-11
PDZD7|79955	PDZD7	49.1477	-3.89395	0.549509	-7.08623	1.38e-12	2.75e-11
MKS1|54903	MKS1	593.831	1.16878	0.164971	7.08472	1.39e-12	2.77e-11
ALG3|10195	ALG3	1301.09	1.34257	0.189509	7.08446	1.4e-12	2.78e-11
MTUS2|23281	MTUS2	56.7038	-4.88659	0.689785	-7.08422	1.4e-12	2.78e-11
HNF4G|3174	HNF4G	175.7	3.35502	0.473695	7.08266	1.41e-12	2.81e-11
PLD3|23646	PLD3	10419.3	-1.76223	0.248849	-7.08152	1.43e-12	2.83e-11
GUSBL1|387036	GUSBL1	12.9786	-2.29667	0.324415	-7.0794	1.45e-12	2.87e-11
PHEX|5251	PHEX	65.5016	3.89734	0.550945	7.07392	1.51e-12	2.98e-11
TIMELESS|8914	TIMELESS	1460.14	2.3042	0.325744	7.07365	1.51e-12	2.98e-11
AP3M2|10947	AP3M2	1466.97	-1.62535	0.229865	-7.07088	1.54e-12	3.04e-11
ATP8A1|10396	ATP8A1	1405.81	-3.72401	0.526664	-7.07094	1.54e-12	3.04e-11
RNASEH2A|10535	RNASEH2A	1487.38	2.33391	0.330111	7.07007	1.55e-12	3.05e-11
ACOT7|11332	ACOT7	1818.82	-2.37356	0.335745	-7.06953	1.55e-12	3.06e-11
PARP9|83666	PARP9	3030.75	2.26923	0.321109	7.06685	1.58e-12	3.12e-11
KDELR2|11014	KDELR2	9126.25	1.75971	0.249052	7.06565	1.6e-12	3.14e-11
AP3B2|8120	AP3B2	1058.05	-2.94441	0.416926	-7.06218	1.64e-12	3.21e-11
SLC12A2|6558	SLC12A2	1339.32	-1.95161	0.276344	-7.06224	1.64e-12	3.21e-11
RICH2|9912	RICH2	287.54	-4.54665	0.644527	-7.05424	1.74e-12	3.4e-11
TBC1D9|23158	TBC1D9	923.847	-2.35997	0.334588	-7.05335	1.75e-12	3.42e-11
TMEM71|137835	TMEM71	223.963	3.92574	0.557002	7.04798	1.82e-12	3.55e-11
TGIF2|60436	TGIF2	805.735	2.23945	0.317808	7.04655	1.83e-12	3.58e-11
RTN4R|65078	RTN4R	285.264	-3.60204	0.511202	-7.04621	1.84e-12	3.59e-11
AGTPBP1|23287	AGTPBP1	849.125	-2.0264	0.287671	-7.04416	1.87e-12	3.63e-11
LAMC1|3915	LAMC1	6705.21	2.89349	0.410824	7.04314	1.88e-12	3.66e-11
STXBP4|252983	STXBP4	261.512	1.70115	0.241618	7.04065	1.91e-12	3.72e-11
UBD|10537	UBD	436.447	5.74531	0.816343	7.03786	1.95e-12	3.79e-11
DOHH|83475	DOHH	542.203	-1.88961	0.268548	-7.03641	1.97e-12	3.83e-11
PLEKHA9|51054	PLEKHA9	112.381	1.53105	0.217627	7.03519	1.99e-12	3.86e-11
SLC25A42|284439	SLC25A42	630.48	-1.39393	0.198531	-7.02126	2.2e-12	4.26e-11
FKBP8|23770	FKBP8	11434.9	-1.25726	0.179164	-7.01742	2.26e-12	4.37e-11
PLAC2|257000	PLAC2	98.7785	-3.45453	0.492342	-7.01652	2.27e-12	4.4e-11
USP39|10713	USP39	2396.96	1.03071	0.146936	7.01471	2.3e-12	4.45e-11
INTS12|57117	INTS12	1114.13	1.1894	0.169563	7.0145	2.31e-12	4.45e-11
TMX1|81542	TMX1	2685.49	1.63027	0.232434	7.01389	2.32e-12	4.47e-11
TNIP2|79155	TNIP2	1041.66	1.44595	0.206161	7.01369	2.32e-12	4.47e-11
STAM|8027	STAM	856.041	-1.3838	0.197389	-7.01053	2.37e-12	4.56e-11
C1orf70|339453	C1orf70	150.456	-2.04913	0.292382	-7.00837	2.41e-12	4.63e-11
PAPD5|64282	PAPD5	406.435	-1.19145	0.170007	-7.00826	2.41e-12	4.63e-11
PGBD5|79605	PGBD5	993.835	-2.71399	0.387503	-7.00378	2.49e-12	4.78e-11
MEST|4232	MEST	8686.84	3.52685	0.503812	7.00033	2.55e-12	4.89e-11
BIN1|274	BIN1	4255.05	-2.40922	0.344172	-7.00003	2.56e-12	4.9e-11
C3orf49|132200	C3orf49	1.68917	-2.56575	0.366557	-6.9996	2.57e-12	4.91e-11
TM2D3|80213	TM2D3	1730.62	-1.17972	0.168769	-6.99014	2.75e-12	5.24e-11
GIMAP2|26157	GIMAP2	543.053	2.58976	0.370549	6.98897	2.77e-12	5.28e-11
HOXA1|3198	HOXA1	69.2269	7.0459	1.00843	6.98698	2.81e-12	5.35e-11
AP2M1|1173	AP2M1	15710.4	-1.07086	0.15331	-6.9849	2.85e-12	5.43e-11
ALG8|79053	ALG8	1289.24	1.13596	0.162647	6.98418	2.87e-12	5.45e-11
DOK1|1796	DOK1	972.012	1.48718	0.21306	6.98008	2.95e-12	5.6e-11
DHX40|79665	DHX40	3737.86	1.33622	0.191517	6.97701	3.02e-12	5.71e-11
ECSCR|641700	ECSCR	244.494	2.9347	0.42062	6.97708	3.01e-12	5.71e-11
EXOC3|11336	EXOC3	2001.22	-0.863154	0.123715	-6.97693	3.02e-12	5.71e-11
VASP|7408	VASP	1861.63	1.66748	0.239068	6.97491	3.06e-12	5.79e-11
ARFGEF2|10564	ARFGEF2	1335.46	-1.47168	0.211003	-6.97467	3.07e-12	5.8e-11
DZIP3|9666	DZIP3	1116.91	-1.71999	0.246633	-6.9739	3.08e-12	5.82e-11
APOL4|80832	APOL4	1840.63	4.44963	0.638229	6.97184	3.13e-12	5.9e-11
EXOC8|149371	EXOC8	576.348	-1.2027	0.172568	-6.96944	3.18e-12	6e-11
NKIRAS1|28512	NKIRAS1	717.441	-1.66404	0.238937	-6.96435	3.3e-12	6.21e-11
OTP|23440	OTP	163.539	6.73762	0.967503	6.96392	3.31e-12	6.22e-11
VWA5B2|90113	VWA5B2	121.815	-4.2353	0.608175	-6.96395	3.31e-12	6.22e-11
PRDM2|7799	PRDM2	1609.62	-1.73279	0.248936	-6.96077	3.38e-12	6.35e-11
C6orf27|80737	C6orf27	45.2745	-4.36648	0.627318	-6.96056	3.39e-12	6.36e-11
PDE1A|5136	PDE1A	223.341	-3.88045	0.557614	-6.95903	3.43e-12	6.42e-11
C5orf30|90355	C5orf30	730.112	-2.01226	0.289235	-6.95717	3.47e-12	6.5e-11
CAMK2N1|55450	CAMK2N1	6349.36	-2.68594	0.386242	-6.95402	3.55e-12	6.64e-11
SERINC1|57515	SERINC1	13439.6	-1.5807	0.227339	-6.95303	3.58e-12	6.68e-11
SEPT8|23176	8-Sep	6751.82	-1.62126	0.233184	-6.9527	3.58e-12	6.69e-11
RAB11FIP4|84440	RAB11FIP4	1317.44	-3.83651	0.552112	-6.94879	3.68e-12	6.87e-11
PPP1R12B|4660	PPP1R12B	1349.11	-2.1138	0.30431	-6.94622	3.75e-12	6.99e-11
PDXK|8566	PDXK	5465.69	-1.52822	0.220054	-6.94475	3.79e-12	7.06e-11
SCN3B|55800	SCN3B	1363.24	-4.57503	0.658896	-6.94348	3.83e-12	7.11e-11
ADARB1|104	ADARB1	602.004	-2.56332	0.369315	-6.94072	3.9e-12	7.25e-11
EPS15|2060	EPS15	3451.02	-1.38444	0.199485	-6.94007	3.92e-12	7.26e-11
TEX261|113419	TEX261	5173.26	1.0749	0.154882	6.94011	3.92e-12	7.26e-11
UBQLN2|29978	UBQLN2	2558.72	-1.12687	0.162368	-6.94025	3.91e-12	7.26e-11
CD44|960	CD44	23929.4	3.16177	0.455616	6.93956	3.93e-12	7.28e-11
PIP4K2A|5305	PIP4K2A	2390.75	-2.95901	0.426458	-6.93857	3.96e-12	7.32e-11
BRCA2|675	BRCA2	145.509	2.98314	0.42999	6.9377	3.99e-12	7.35e-11
PDZD4|57595	PDZD4	3504.82	-2.74671	0.395912	-6.93768	3.99e-12	7.35e-11
PTPN12|5782	PTPN12	3757.44	1.54992	0.223403	6.93778	3.98e-12	7.35e-11
ERGIC3|51614	ERGIC3	9829.97	1.61459	0.232814	6.93511	4.06e-12	7.47e-11
ABCG4|64137	ABCG4	81.6706	-3.82908	0.552507	-6.93038	4.2e-12	7.72e-11
BRIP1|83990	BRIP1	147.552	3.55867	0.513559	6.92943	4.23e-12	7.77e-11
KIAA1109|84162	KIAA1109	1955.08	-2.08231	0.300653	-6.92596	4.33e-12	7.95e-11
ADRBK1|156	ADRBK1	3154.46	-1.38759	0.200468	-6.92176	4.46e-12	8.18e-11
PPME1|51400	PPME1	2701	-1.06465	0.153957	-6.91523	4.67e-12	8.56e-11
TREM1|54210	TREM1	509.08	5.625	0.813446	6.91503	4.68e-12	8.56e-11
HOXA11|3207	HOXA11	72.041	8.8125	1.27462	6.91385	4.72e-12	8.63e-11
INPP5J|27124	INPP5J	141.214	-3.05379	0.441835	-6.9116	4.79e-12	8.76e-11
SLC7A7|9056	SLC7A7	1180.56	2.71572	0.393239	6.90603	4.98e-12	9.1e-11
MAPK1|5594	MAPK1	8694.46	-1.43848	0.208368	-6.90355	5.07e-12	9.24e-11
SLC2A13|114134	SLC2A13	855.841	-2.75689	0.399336	-6.90368	5.07e-12	9.24e-11
GUSB|2990	GUSB	2874.45	2.11083	0.305975	6.89868	5.25e-12	9.55e-11
GBP2|2634	GBP2	2570.89	3.15597	0.457487	6.8985	5.26e-12	9.56e-11
MS4A4A|51338	MS4A4A	1185	4.07457	0.590668	6.89823	5.27e-12	9.57e-11
CAMK2G|818	CAMK2G	2602.35	-2.37504	0.344328	-6.89761	5.29e-12	9.6e-11
ARRB1|408	ARRB1	508.579	-2.55175	0.369993	-6.89676	5.32e-12	9.65e-11
PRPH2|5961	PRPH2	33.3716	-4.0503	0.587558	-6.89345	5.45e-12	9.87e-11
HAUS1|115106	HAUS1	929.614	2.2466	0.325977	6.89189	5.51e-12	9.96e-11
PVT1|5820	PVT1	150.921	2.40564	0.349211	6.88879	5.63e-12	1.02e-10
PDK2|5164	PDK2	2062	-1.30453	0.189382	-6.88834	5.64e-12	1.02e-10
CD248|57124	CD248	1570.65	3.35583	0.487499	6.88376	5.83e-12	1.05e-10
CBFA2T3|863	CBFA2T3	101.758	-3.34549	0.486074	-6.88267	5.87e-12	1.06e-10
AARS|16	AARS	7142.26	-1.2216	0.177502	-6.88221	5.89e-12	1.06e-10
ARL6IP6|151188	ARL6IP6	1068.25	1.47649	0.214535	6.88228	5.89e-12	1.06e-10
ATP1B1|481	ATP1B1	5735.39	-2.95748	0.42984	-6.88042	5.97e-12	1.07e-10
NAT1|9	NAT1	112.843	2.92452	0.425203	6.87793	6.07e-12	1.09e-10
CENPE|1062	CENPE	365.815	3.06815	0.44611	6.87757	6.09e-12	1.09e-10
SLC25A12|8604	SLC25A12	1235.1	-1.4153	0.20583	-6.87608	6.15e-12	1.1e-10
EZH1|2145	EZH1	1590.58	-1.44817	0.210636	-6.87522	6.19e-12	1.11e-10
PPP1R12C|54776	PPP1R12C	2173.85	-1.51229	0.220019	-6.87348	6.27e-12	1.12e-10
ITGA1|3672	ITGA1	984.169	2.80516	0.408178	6.8724	6.31e-12	1.13e-10
HSP90AB1|3326	HSP90AB1	30405	-1.12057	0.163156	-6.86809	6.51e-12	1.16e-10
AMIGO1|57463	AMIGO1	370.571	-2.19039	0.318989	-6.86666	6.57e-12	1.17e-10
CENPL|91687	CENPL	404.884	1.89191	0.275529	6.86646	6.58e-12	1.17e-10
RELA|5970	RELA	3572.96	0.928759	0.135262	6.86637	6.59e-12	1.17e-10
AFAP1L1|134265	AFAP1L1	980.857	3.03472	0.442234	6.86225	6.78e-12	1.21e-10
CNTNAP1|8506	CNTNAP1	2905.57	-2.35	0.342644	-6.85842	6.96e-12	1.24e-10
SHMT2|6472	SHMT2	4073.78	1.95323	0.284826	6.85761	7e-12	1.24e-10
KLHL3|26249	KLHL3	243.157	-2.81688	0.410808	-6.85692	7.04e-12	1.25e-10
CENPF|1063	CENPF	1949.1	3.42642	0.499928	6.85382	7.19e-12	1.27e-10
PALLD|23022	PALLD	6055.24	1.96414	0.286674	6.85146	7.31e-12	1.29e-10
HOXC8|3224	HOXC8	59.2797	8.53167	1.24576	6.84859	7.46e-12	1.32e-10
HPD|3242	HPD	135.398	7.59238	1.1087	6.84798	7.49e-12	1.32e-10
S100A4|6275	S100A4	1324.72	4.01339	0.586104	6.84758	7.51e-12	1.33e-10
PROS1|5627	PROS1	2657.4	3.08782	0.451044	6.84593	7.6e-12	1.34e-10
FCER1G|2207	FCER1G	2592.1	3.05124	0.445771	6.84486	7.66e-12	1.35e-10
CA3|761	CA3	1481.83	6.27266	0.916492	6.84421	7.69e-12	1.35e-10
JAM2|58494	JAM2	2255.01	1.80882	0.264293	6.84399	7.7e-12	1.36e-10
GMNN|51053	GMNN	1104.57	2.19154	0.320783	6.83185	8.38e-12	1.47e-10
CABLES1|91768	CABLES1	590.237	-2.8478	0.416918	-6.8306	8.46e-12	1.49e-10
PDPK1|5170	PDPK1	1991.18	-1.56698	0.229454	-6.82918	8.54e-12	1.5e-10
APLP1|333	APLP1	9599.02	-2.96676	0.434691	-6.82499	8.79e-12	1.54e-10
FPR3|2359	FPR3	553.67	3.96239	0.580655	6.82401	8.85e-12	1.55e-10
ADPRH|141	ADPRH	511.256	1.92412	0.28198	6.8236	8.88e-12	1.55e-10
EVI5L|115704	EVI5L	1720.32	-1.78636	0.261798	-6.82344	8.89e-12	1.55e-10
NEURL|9148	NEURL	349.059	-4.34842	0.637695	-6.81896	9.17e-12	1.6e-10
HIVEP2|3097	HIVEP2	1354.65	-2.21696	0.325132	-6.81867	9.19e-12	1.6e-10
QDPR|5860	QDPR	4296.34	-2.39911	0.351909	-6.81741	9.27e-12	1.62e-10
G3BP1|10146	G3BP1	3716.96	1.02117	0.149822	6.81591	9.37e-12	1.63e-10
CACNA1F|778	CACNA1F	8.69502	-4.0329	0.591735	-6.81538	9.4e-12	1.64e-10
DENND2D|79961	DENND2D	252.041	3.142	0.461015	6.81541	9.4e-12	1.64e-10
DUSP8|1850	DUSP8	755.609	-3.09022	0.453558	-6.81328	9.54e-12	1.66e-10
LOC151534|151534	LOC151534	135.171	3.09688	0.454539	6.81323	9.54e-12	1.66e-10
THG1L|54974	THG1L	235.026	1.28717	0.188919	6.81336	9.53e-12	1.66e-10
REPS2|9185	REPS2	576.095	-4.04737	0.594323	-6.81005	9.76e-12	1.69e-10
VPS25|84313	VPS25	1937.15	1.29225	0.189865	6.80616	1e-11	1.74e-10
RPLP0P2|113157	RPLP0P2	47.5063	-3.63812	0.534639	-6.80481	1.01e-11	1.75e-10
INF2|64423	INF2	2522.98	-2.08961	0.30722	-6.80169	1.03e-11	1.79e-10
CPSF3|51692	CPSF3	1506.71	1.04898	0.154235	6.80117	1.04e-11	1.79e-10
CPVL|54504	CPVL	2663.39	3.25092	0.478041	6.8005	1.04e-11	1.8e-10
ICAM5|7087	ICAM5	367.441	-4.97727	0.731988	-6.79965	1.05e-11	1.81e-10
CASP1|834	CASP1	772.066	2.89821	0.42637	6.79741	1.07e-11	1.83e-10
MAP7|9053	MAP7	795.409	-3.09585	0.455604	-6.79505	1.08e-11	1.86e-10
BSCL2|26580	BSCL2	4178.84	-2.2004	0.323875	-6.79397	1.09e-11	1.88e-10
PRR18|285800	PRR18	340.808	-3.50688	0.516329	-6.79195	1.11e-11	1.9e-10
C6orf154|221424	C6orf154	119.244	-3.0373	0.447356	-6.78943	1.13e-11	1.93e-10
CLEC5A|23601	CLEC5A	651.256	4.04432	0.595717	6.78899	1.13e-11	1.94e-10
TMEM60|85025	TMEM60	851.65	1.55057	0.228478	6.78653	1.15e-11	1.97e-10
VPS33B|26276	VPS33B	649.117	-0.940256	0.138643	-6.78184	1.19e-11	2.03e-10
GINS4|84296	GINS4	337.605	2.36675	0.349117	6.77925	1.21e-11	2.07e-10
PTPN7|5778	PTPN7	243.354	2.8716	0.423701	6.77742	1.22e-11	2.09e-10
DYNLL2|140735	DYNLL2	3443.25	-1.69867	0.250648	-6.7771	1.23e-11	2.09e-10
USP27X|389856	USP27X	235.104	-1.75568	0.259182	-6.77393	1.25e-11	2.14e-10
HOXB4|3214	HOXB4	182.752	9.00155	1.32966	6.76982	1.29e-11	2.2e-10
GRAMD1B|57476	GRAMD1B	199.911	-2.9611	0.437431	-6.7693	1.29e-11	2.2e-10
EEF1A1|1915	EEF1A1	144494	1.90221	0.281097	6.76709	1.31e-11	2.23e-10
MORC4|79710	MORC4	777.411	1.65982	0.24548	6.76151	1.37e-11	2.32e-10
CAMK4|814	CAMK4	67.2705	-3.67286	0.543353	-6.75963	1.38e-11	2.35e-10
HDAC5|10014	HDAC5	2428.47	-1.4124	0.209252	-6.74975	1.48e-11	2.51e-10
TRIM4|89122	TRIM4	1993.69	1.68267	0.249323	6.74895	1.49e-11	2.52e-10
SSR2|6746	SSR2	8379.88	1.87191	0.2775	6.74562	1.52e-11	2.58e-10
ZNF207|7756	ZNF207	5657.91	0.821068	0.121728	6.74511	1.53e-11	2.59e-10
SV2C|22987	SV2C	13.5589	-5.77627	0.856544	-6.74369	1.54e-11	2.61e-10
CNP|1267	CNP	17055.8	-2.58023	0.382647	-6.7431	1.55e-11	2.62e-10
TULP4|56995	TULP4	1073.24	-2.17204	0.32216	-6.7421	1.56e-11	2.63e-10
MYH7B|57644	MYH7B	65.1265	-4.44429	0.659221	-6.74174	1.57e-11	2.64e-10
C16orf73|254528	C16orf73	2.63637	-3.51134	0.520852	-6.74153	1.57e-11	2.64e-10
FRRS1|391059	FRRS1	48.8	4.84831	0.719345	6.7399	1.59e-11	2.67e-10
CTNNAL1|8727	CTNNAL1	1178.59	1.89527	0.281242	6.73895	1.6e-11	2.68e-10
FLJ40852|285962	FLJ40852	181.291	2.46416	0.365667	6.73879	1.6e-11	2.68e-10
C2orf28|51374	C2orf28	5457.88	2.03023	0.30142	6.73554	1.63e-11	2.74e-10
MACC1|346389	MACC1	46.9071	3.83612	0.569708	6.73349	1.66e-11	2.78e-10
WDR17|116966	WDR17	406.736	-2.39055	0.355317	-6.72793	1.72e-11	2.88e-10
SPATA2|9825	SPATA2	1211.84	-1.31715	0.195793	-6.72725	1.73e-11	2.89e-10
ANK2|287	ANK2	7566.17	-2.19735	0.326832	-6.72318	1.78e-11	2.97e-10
IBSP|3381	IBSP	685.185	6.0274	0.896813	6.72091	1.81e-11	3.02e-10
SPTB|6710	SPTB	319.775	-4.32357	0.643426	-6.71961	1.82e-11	3.04e-10
UNC80|285175	UNC80	706.725	-3.09831	0.461101	-6.71937	1.83e-11	3.04e-10
RAP1GAP|5909	RAP1GAP	1898.4	-3.05934	0.455425	-6.71756	1.85e-11	3.08e-10
NTN1|9423	NTN1	3550.43	2.57903	0.383949	6.7171	1.85e-11	3.09e-10
CD151|977	CD151	8610.22	2.31562	0.344777	6.7163	1.86e-11	3.1e-10
CELF2|10659	CELF2	3234.89	-1.72175	0.256391	-6.71532	1.88e-11	3.12e-10
ANTXR1|84168	ANTXR1	6285.72	1.83886	0.273837	6.71518	1.88e-11	3.12e-10
NAP1L2|4674	NAP1L2	545.956	-3.67761	0.547845	-6.71287	1.91e-11	3.17e-10
SIRPA|140885	SIRPA	7659.62	-1.65674	0.246967	-6.70832	1.97e-11	3.26e-10
PNMA5|114824	PNMA5	56.4233	-5.89232	0.879054	-6.70302	2.04e-11	3.38e-10
SFT2D3|84826	SFT2D3	611.99	1.09973	0.164164	6.69894	2.1e-11	3.47e-10
ATP6V1B1|525	ATP6V1B1	110.703	4.09741	0.612189	6.69304	2.19e-11	3.61e-10
LPHN1|22859	LPHN1	3913.52	-2.00477	0.299641	-6.69056	2.22e-11	3.67e-10
LEFTY2|7044	LEFTY2	327.322	4.79227	0.716422	6.68918	2.24e-11	3.7e-10
FNDC3B|64778	FNDC3B	1797.07	2.29226	0.342779	6.68729	2.27e-11	3.75e-10
PGM2L1|283209	PGM2L1	2205.48	-2.6126	0.390688	-6.68719	2.27e-11	3.75e-10
NUDT1|4521	NUDT1	855.811	1.85798	0.277874	6.68643	2.29e-11	3.76e-10
TMEM150A|129303	TMEM150A	780.088	1.44313	0.215833	6.68632	2.29e-11	3.76e-10
SNX32|254122	SNX32	154.596	-2.77086	0.414436	-6.68587	2.3e-11	3.77e-10
TTBK2|146057	TTBK2	193.219	-2.37971	0.35602	-6.68421	2.32e-11	3.81e-10
C9orf171|389799	C9orf171	116.887	5.9884	0.895977	6.68366	2.33e-11	3.82e-10
FLJ37307|283521	FLJ37307	35.8893	-4.22486	0.632184	-6.68295	2.34e-11	3.84e-10
ELK1|2002	ELK1	1823.57	-1.36024	0.203569	-6.68196	2.36e-11	3.86e-10
PANX2|56666	PANX2	213.788	-2.88496	0.431828	-6.68083	2.38e-11	3.89e-10
YPEL4|219539	YPEL4	241.379	-3.06965	0.459572	-6.67936	2.4e-11	3.92e-10
CLMN|79789	CLMN	599.304	-2.52869	0.378611	-6.67887	2.41e-11	3.93e-10
TSEN34|79042	TSEN34	1844.87	1.28885	0.192977	6.67877	2.41e-11	3.93e-10
DOCK3|1795	DOCK3	1018.26	-3.36675	0.504282	-6.67632	2.45e-11	4e-10
C7orf51|222950	C7orf51	632.244	-2.74398	0.411015	-6.67611	2.45e-11	4e-10
SLC4A10|57282	SLC4A10	569.257	-4.18582	0.627018	-6.67577	2.46e-11	4e-10
NIPAL3|57185	NIPAL3	1910.25	-2.62993	0.394049	-6.67411	2.49e-11	4.05e-10
EDEM2|55741	EDEM2	1448.61	1.6564	0.248261	6.672	2.52e-11	4.1e-10
MMD|23531	MMD	1538	-1.6901	0.253315	-6.67196	2.52e-11	4.1e-10
PLA2G2A|5320	PLA2G2A	2039.94	7.99257	1.19796	6.67185	2.53e-11	4.1e-10
ZWINT|11130	ZWINT	715.041	2.4754	0.371043	6.67147	2.53e-11	4.11e-10
GUCY1B3|2983	GUCY1B3	1135.81	-2.61659	0.392217	-6.67128	2.54e-11	4.11e-10
ZC3HC1|51530	ZC3HC1	1176.66	1.22168	0.183193	6.6688	2.58e-11	4.17e-10
VIPR1|7433	VIPR1	131.524	-3.75514	0.563133	-6.6683	2.59e-11	4.19e-10
SC65|10609	SC65	1328.56	1.80061	0.270032	6.66813	2.59e-11	4.19e-10
SAAL1|113174	SAAL1	441.028	1.35803	0.203673	6.66768	2.6e-11	4.2e-10
FN1|2335	FN1	62881.9	3.65356	0.548022	6.66682	2.61e-11	4.22e-10
NCKIPSD|51517	NCKIPSD	1413.43	-1.40213	0.210452	-6.66248	2.69e-11	4.34e-10
PDXP|57026	PDXP	1860.04	-2.5122	0.377069	-6.66245	2.69e-11	4.34e-10
GALNTL6|442117	GALNTL6	10.6453	-5.60816	0.84203	-6.66029	2.73e-11	4.4e-10
MGEA5|10724	MGEA5	4144.63	-1.49277	0.224189	-6.65851	2.77e-11	4.45e-10
BTN3A2|11118	BTN3A2	2169.3	2.51217	0.377453	6.65559	2.82e-11	4.53e-10
STOML1|9399	STOML1	1225.95	-1.49113	0.224082	-6.65437	2.85e-11	4.56e-10
ZDHHC4|55146	ZDHHC4	2968.92	1.346	0.20227	6.65445	2.84e-11	4.56e-10
C5orf62|85027	C5orf62	3195.23	3.18404	0.478521	6.65392	2.85e-11	4.57e-10
PHYHIP|9796	PHYHIP	1918.62	-4.65052	0.698901	-6.65405	2.85e-11	4.57e-10
SMAD5|4090	SMAD5	2663.67	1.20244	0.180733	6.65312	2.87e-11	4.59e-10
SUN2|25777	SUN2	5344.34	-2.15916	0.324729	-6.64913	2.95e-11	4.71e-10
CLN8|2055	CLN8	1261.42	-1.6994	0.2556	-6.64865	2.96e-11	4.72e-10
SFRP4|6424	SFRP4	1680.21	4.00329	0.602244	6.64729	2.99e-11	4.76e-10
LPL|4023	LPL	6118.85	3.62795	0.545825	6.64672	3e-11	4.78e-10
CDK2AP1|8099	CDK2AP1	14482.2	1.61903	0.243598	6.64634	3e-11	4.79e-10
LYPLA1|10434	LYPLA1	2756.36	2.19297	0.329962	6.64615	3.01e-11	4.79e-10
DCPS|28960	DCPS	598.727	1.25488	0.188833	6.64544	3.02e-11	4.81e-10
C10orf4|118924	C10orf4	429.871	-1.65956	0.249842	-6.64245	3.09e-11	4.9e-10
KIAA0652|9776	KIAA0652	3462.8	-1.0224	0.153921	-6.64236	3.09e-11	4.9e-10
PLEKHG5|57449	PLEKHG5	557.241	-2.46989	0.371856	-6.64205	3.09e-11	4.91e-10
SDCCAG3|10807	SDCCAG3	1464.38	1.36992	0.20625	6.64201	3.09e-11	4.91e-10
CASP2|835	CASP2	1719.66	1.71268	0.257932	6.64004	3.14e-11	4.97e-10
RAD54L|8438	RAD54L	299.593	2.77395	0.417868	6.63835	3.17e-11	5.02e-10
CCDC149|91050	CCDC149	719.423	-1.20881	0.182132	-6.63701	3.2e-11	5.06e-10
PLEKHB2|55041	PLEKHB2	6408.8	-1.11913	0.168659	-6.63546	3.23e-11	5.11e-10
FBXL16|146330	FBXL16	2864.2	-4.117	0.620697	-6.63287	3.29e-11	5.2e-10
SLC39A10|57181	SLC39A10	2219.14	-1.5736	0.237453	-6.62701	3.43e-11	5.4e-10
CDKL5|6792	CDKL5	47.9672	-4.74764	0.716441	-6.62671	3.43e-11	5.41e-10
FCGR2B|2213	FCGR2B	681.937	5.0341	0.759864	6.62501	3.47e-11	5.47e-10
TXNDC12|51060	TXNDC12	3581.46	1.31912	0.199114	6.62495	3.47e-11	5.47e-10
MAP1S|55201	MAP1S	1898.18	-1.42483	0.215086	-6.62447	3.49e-11	5.48e-10
MYO18A|399687	MYO18A	2308.36	-1.97339	0.297913	-6.62405	3.49e-11	5.49e-10
CLDN7|1366	CLDN7	47.1123	3.32099	0.501387	6.62361	3.51e-11	5.5e-10
ATP6V1C2|245973	ATP6V1C2	170.826	1.61999	0.244587	6.62337	3.51e-11	5.51e-10
FIBIN|387758	FIBIN	3704	2.08233	0.31441	6.62296	3.52e-11	5.52e-10
KIAA0319|9856	KIAA0319	258.518	-3.90212	0.589462	-6.6198	3.6e-11	5.63e-10
SPTAN1|6709	SPTAN1	17038.5	-1.7433	0.263363	-6.6194	3.61e-11	5.64e-10
RPL23|9349	RPL23	14110.1	1.61305	0.24378	6.6168	3.67e-11	5.74e-10
C2CD4C|126567	C2CD4C	255.624	-3.31697	0.501319	-6.61648	3.68e-11	5.75e-10
NMB|4828	NMB	3173.33	3.52821	0.533385	6.61475	3.72e-11	5.81e-10
BTN2A3|54718	BTN2A3	37.8567	2.87036	0.433971	6.61418	3.74e-11	5.83e-10
GNAL|2774	GNAL	139.089	-4.44495	0.672064	-6.61387	3.74e-11	5.83e-10
FAM19A2|338811	FAM19A2	174.489	-4.366	0.660216	-6.61299	3.77e-11	5.86e-10
BTBD10|84280	BTBD10	1431.92	-1.02832	0.155525	-6.61194	3.79e-11	5.9e-10
RLIM|51132	RLIM	2342.66	-1.0042	0.151897	-6.61104	3.82e-11	5.93e-10
CALHM1|255022	CALHM1	12.2947	-5.30448	0.802424	-6.61057	3.83e-11	5.95e-10
LOX|4015	LOX	2055.78	4.6661	0.706151	6.6078	3.9e-11	6.05e-10
PGP|283871	PGP	860.996	-1.43124	0.216725	-6.60395	4e-11	6.21e-10
LHX6|26468	LHX6	129.444	-3.87029	0.586207	-6.60227	4.05e-11	6.27e-10
HAS2AS|594842	HAS2AS	48.8516	2.9202	0.442325	6.60192	4.06e-11	6.28e-10
OSR2|116039	OSR2	71.0384	5.54405	0.840097	6.5993	4.13e-11	6.39e-10
PRKCG|5582	PRKCG	376.336	-6.07264	0.920225	-6.59909	4.14e-11	6.39e-10
RTN4RL1|146760	RTN4RL1	131.155	-4.76971	0.723062	-6.59654	4.21e-11	6.5e-10
SLC30A3|7781	SLC30A3	217.272	-5.237	0.793929	-6.59631	4.22e-11	6.5e-10
MANF|7873	MANF	2101.86	1.68893	0.256102	6.59476	4.26e-11	6.57e-10
AMPH|273	AMPH	1006.75	-3.48174	0.528097	-6.593	4.31e-11	6.64e-10
CERCAM|51148	CERCAM	2974.8	-2.58074	0.391444	-6.59287	4.31e-11	6.64e-10
SEC61A2|55176	SEC61A2	748.515	-2.06339	0.313057	-6.59111	4.37e-11	6.71e-10
DLGAP3|58512	DLGAP3	313.988	-4.40718	0.668722	-6.59044	4.39e-11	6.74e-10
SF3B14|51639	SF3B14	2151.22	1.2181	0.184864	6.58914	4.42e-11	6.79e-10
TRIM2|23321	TRIM2	5177.69	-1.90886	0.289721	-6.58861	4.44e-11	6.81e-10
TRIM34|53840	TRIM34	324.56	2.48665	0.377521	6.58679	4.49e-11	6.89e-10
RFC2|5982	RFC2	2011.49	1.63732	0.248616	6.58576	4.53e-11	6.93e-10
C2orf55|343990	C2orf55	681.425	-2.88082	0.437597	-6.58328	4.6e-11	7.04e-10
KCNJ4|3761	KCNJ4	306.959	-4.58132	0.696077	-6.58163	4.65e-11	7.12e-10
LOXL2|4017	LOXL2	2643.64	4.11717	0.625594	6.58121	4.67e-11	7.13e-10
EFNA4|1945	EFNA4	165.246	2.52584	0.383812	6.58092	4.68e-11	7.14e-10
MRPL42|28977	MRPL42	1385.87	1.53652	0.23351	6.58011	4.7e-11	7.17e-10
ARNT2|9915	ARNT2	8592.85	-1.87455	0.284915	-6.57933	4.73e-11	7.2e-10
RNF11|26994	RNF11	5685.27	-1.16057	0.176394	-6.57944	4.72e-11	7.2e-10
CLIP3|25999	CLIP3	9421.4	-1.78976	0.272084	-6.57795	4.77e-11	7.26e-10
MAP3K9|4293	MAP3K9	76.0536	-4.07869	0.620065	-6.57784	4.77e-11	7.26e-10
PLAU|5328	PLAU	1989.18	3.98253	0.605741	6.57464	4.88e-11	7.41e-10
FAM81A|145773	FAM81A	310.208	-3.12672	0.475663	-6.57339	4.92e-11	7.47e-10
PIF1|80119	PIF1	168.453	3.2249	0.490777	6.57101	5e-11	7.58e-10
ZNF483|158399	ZNF483	71.1163	-2.71152	0.412677	-6.57056	5.01e-11	7.6e-10
TCF25|22980	TCF25	4032.47	-0.952812	0.145016	-6.57037	5.02e-11	7.6e-10
ARF3|377	ARF3	12145.9	-1.35877	0.206826	-6.56966	5.04e-11	7.63e-10
POLR2J|5439	POLR2J	3538.62	1.59731	0.243224	6.56725	5.13e-11	7.75e-10
KLHDC8A|55220	KLHDC8A	4465.45	3.42165	0.521039	6.56698	5.13e-11	7.76e-10
MFNG|4242	MFNG	880.141	2.16835	0.33026	6.5656	5.18e-11	7.83e-10
C19orf40|91442	C19orf40	74.6851	1.80459	0.274958	6.56315	5.27e-11	7.95e-10
MGAT3|4248	MGAT3	1247.8	-2.94768	0.449193	-6.56216	5.3e-11	8e-10
COL4A3BP|10087	COL4A3BP	1405.84	-1.17643	0.179307	-6.561	5.34e-11	8.05e-10
PPP4R4|57718	PPP4R4	155.151	-5.11622	0.779813	-6.56083	5.35e-11	8.06e-10
KNDC1|85442	KNDC1	906.837	-3.6562	0.557407	-6.55929	5.41e-11	8.13e-10
DDN|23109	DDN	840.65	-5.39346	0.822475	-6.5576	5.47e-11	8.22e-10
FAM171A1|221061	FAM171A1	1915.77	-2.32728	0.354949	-6.55667	5.5e-11	8.26e-10
ACTR1A|10121	ACTR1A	4906.38	-1.25636	0.19166	-6.55519	5.56e-11	8.34e-10
BST1|683	BST1	184.742	2.83804	0.432996	6.55443	5.59e-11	8.37e-10
EML2|24139	EML2	1007.78	-2.19902	0.335496	-6.55453	5.58e-11	8.37e-10
MEF2A|4205	MEF2A	2482.25	-1.36621	0.208515	-6.55209	5.67e-11	8.49e-10
NECAB2|54550	NECAB2	387.153	-4.25536	0.649515	-6.5516	5.69e-11	8.51e-10
RGPD6|729540	RGPD6	1034.28	-1.35234	0.206417	-6.55153	5.7e-11	8.51e-10
LIG4|3981	LIG4	610.33	-1.39823	0.213452	-6.55055	5.73e-11	8.56e-10
SRPK2|6733	SRPK2	3346.51	-1.18904	0.181614	-6.54705	5.87e-11	8.76e-10
CPEB1|64506	CPEB1	207.686	-2.61051	0.398757	-6.54663	5.89e-11	8.78e-10
PLSCR3|57048	PLSCR3	1109.32	1.2971	0.19814	6.54638	5.89e-11	8.78e-10
CD93|22918	CD93	2914.93	2.84867	0.435178	6.54599	5.91e-11	8.8e-10
SNCG|6623	SNCG	414.295	-4.45087	0.679944	-6.54594	5.91e-11	8.8e-10
IDH3A|3419	IDH3A	2601.29	-1.32674	0.202689	-6.54569	5.92e-11	8.8e-10
SERINC2|347735	SERINC2	515.691	3.63371	0.555128	6.54571	5.92e-11	8.8e-10
RAPGEF5|9771	RAPGEF5	1474.05	-3.23113	0.493796	-6.54346	6.01e-11	8.92e-10
CLP1|10978	CLP1	468.633	0.943049	0.144126	6.54321	6.02e-11	8.93e-10
SBF1|6305	SBF1	4174.66	-2.11302	0.323024	-6.54135	6.1e-11	9.04e-10
SGSM1|129049	SGSM1	271.229	-4.08354	0.624614	-6.5377	6.25e-11	9.25e-10
RAP1GDS1|5910	RAP1GDS1	2615.27	-1.28781	0.197042	-6.53572	6.33e-11	9.37e-10
HLF|3131	HLF	702.185	-3.60146	0.551073	-6.53536	6.35e-11	9.38e-10
KCTD17|79734	KCTD17	1239.51	-1.44844	0.221689	-6.53367	6.42e-11	9.48e-10
HOXC5|3222	HOXC5	31.0369	7.59768	1.16335	6.53086	6.54e-11	9.65e-10
KIAA1045|23349	KIAA1045	690.05	-4.87281	0.7462	-6.53017	6.57e-11	9.68e-10
RIMS3|9783	RIMS3	1418.61	-3.73124	0.57138	-6.53022	6.57e-11	9.68e-10
H19|283120	H19	4664.76	6.8958	1.05646	6.52726	6.7e-11	9.87e-10
BLCAP|10904	BLCAP	3829.34	-1.31413	0.201336	-6.52705	6.71e-11	9.87e-10
FAM13B|51306	FAM13B	1513.75	-1.30862	0.200578	-6.52422	6.84e-11	1.01e-09
MARK2|2011	MARK2	1524.22	-1.07101	0.164169	-6.52384	6.85e-11	1.01e-09
S100A10|6281	S100A10	8437.5	3.44595	0.528228	6.52361	6.86e-11	1.01e-09
PSMB9|5698	PSMB9	1629.24	2.82588	0.433413	6.52006	7.03e-11	1.03e-09
C1QTNF4|114900	C1QTNF4	138.991	-3.77695	0.579309	-6.51975	7.04e-11	1.03e-09
SIRT5|23408	SIRT5	515.697	-1.05419	0.161756	-6.51714	7.17e-11	1.05e-09
RPE65|6121	RPE65	493.569	4.22423	0.648247	6.51639	7.2e-11	1.05e-09
ATP2B2|491	ATP2B2	1863.2	-3.5112	0.538998	-6.51431	7.3e-11	1.07e-09
DMXL1|1657	DMXL1	1042.71	-1.26283	0.193856	-6.51429	7.3e-11	1.07e-09
C17orf87|388325	C17orf87	85.1662	3.1174	0.478932	6.50906	7.56e-11	1.1e-09
FAM134A|79137	FAM134A	6595.05	-0.900771	0.138392	-6.50882	7.57e-11	1.11e-09
PHACTR1|221692	PHACTR1	262.294	-3.09293	0.475239	-6.50816	7.61e-11	1.11e-09
NRIP3|56675	NRIP3	463.865	-3.55286	0.546135	-6.50545	7.75e-11	1.13e-09
CORT|1325	CORT	55.8358	-3.29285	0.506271	-6.50413	7.81e-11	1.14e-09
FAM161B|145483	FAM161B	304.494	-1.78126	0.273911	-6.50306	7.87e-11	1.15e-09
NRXN3|9369	NRXN3	534.542	-4.27192	0.657221	-6.49997	8.03e-11	1.17e-09
CAB39|51719	CAB39	3557.94	-0.850999	0.130991	-6.4966	8.22e-11	1.19e-09
FCGBP|8857	FCGBP	17567.4	3.80494	0.585712	6.49625	8.23e-11	1.2e-09
FAM179B|23116	FAM179B	785.863	-1.44407	0.222441	-6.49195	8.47e-11	1.23e-09
PGLS|25796	PGLS	2075.86	1.39404	0.214772	6.49077	8.54e-11	1.24e-09
ITGA4|3676	ITGA4	604.774	3.34395	0.515265	6.48977	8.6e-11	1.25e-09
CD48|962	CD48	293.702	3.80987	0.587156	6.48869	8.66e-11	1.25e-09
SPINK8|646424	SPINK8	49.2181	6.16465	0.950195	6.48778	8.71e-11	1.26e-09
LOC644936|644936	LOC644936	2.69967	-4.59822	0.709246	-6.48325	8.98e-11	1.3e-09
CEP170L|645455	CEP170L	2.48201	-3.22381	0.497297	-6.48268	9.01e-11	1.3e-09
PLEKHG3|26030	PLEKHG3	874.944	-2.87184	0.44307	-6.48168	9.07e-11	1.31e-09
SORBS2|8470	SORBS2	743.316	-2.83442	0.437293	-6.48174	9.07e-11	1.31e-09
LDLRAD3|143458	LDLRAD3	2212.4	1.87074	0.288636	6.4813	9.09e-11	1.31e-09
OSTC|58505	OSTC	2517.95	2.1168	0.326665	6.48004	9.17e-11	1.32e-09
RAP1GAP2|23108	RAP1GAP2	895.324	-3.43211	0.52964	-6.48009	9.17e-11	1.32e-09
PRRT2|112476	PRRT2	1184.56	-3.42021	0.527918	-6.47868	9.25e-11	1.33e-09
ARHGDIB|397	ARHGDIB	5522.15	2.19921	0.339624	6.47542	9.46e-11	1.36e-09
ATG2B|55102	ATG2B	1041.81	-1.56461	0.241622	-6.47545	9.45e-11	1.36e-09
CLEC2D|29121	CLEC2D	618.521	1.37672	0.212607	6.47543	9.45e-11	1.36e-09
TMEM154|201799	TMEM154	189.262	2.83634	0.438095	6.47427	9.53e-11	1.37e-09
DERA|51071	DERA	1465.53	1.75494	0.271103	6.47334	9.59e-11	1.37e-09
CYP20A1|57404	CYP20A1	990.465	0.959313	0.148222	6.47216	9.66e-11	1.38e-09
LOC92973|92973	LOC92973	227.604	-2.59347	0.40102	-6.46717	9.99e-11	1.43e-09
MPP7|143098	MPP7	51.576	-4.31238	0.666941	-6.46591	1.01e-10	1.44e-09
RBL1|5933	RBL1	344.435	2.00615	0.310296	6.46527	1.01e-10	1.44e-09
CETP|1071	CETP	102.315	3.38581	0.523799	6.46396	1.02e-10	1.46e-09
TRIM17|51127	TRIM17	32.391	-3.55249	0.549725	-6.4623	1.03e-10	1.47e-09
EPHA8|2046	EPHA8	10.4298	-4.51066	0.698124	-6.46112	1.04e-10	1.48e-09
FAM114A2|10827	FAM114A2	904.518	1.18444	0.183369	6.4593	1.05e-10	1.5e-09
FAM176B|55194	FAM176B	530.102	2.5207	0.390241	6.45933	1.05e-10	1.5e-09
HLA-DMB|3109	HLA-DMB	3967.46	3.02505	0.468444	6.45767	1.06e-10	1.51e-09
FADD|8772	FADD	1146.14	1.11108	0.172119	6.45532	1.08e-10	1.53e-09
CBX2|84733	CBX2	498.479	3.43124	0.531651	6.45393	1.09e-10	1.55e-09
ARHGAP23|57636	ARHGAP23	2842.63	-2.06269	0.319662	-6.45275	1.1e-10	1.56e-09
NRGN|4900	NRGN	3446.49	-4.40626	0.682929	-6.452	1.1e-10	1.56e-09
ARHGAP15|55843	ARHGAP15	222.968	2.62517	0.407027	6.44961	1.12e-10	1.59e-09
CACNA1I|8911	CACNA1I	133.813	-5.12903	0.795606	-6.44669	1.14e-10	1.62e-09
PNMA2|10687	PNMA2	6781.67	-1.8987	0.294609	-6.44483	1.16e-10	1.64e-09
ATP6V1E1|529	ATP6V1E1	4879.56	-1.53491	0.23819	-6.44404	1.16e-10	1.64e-09
ADSS|159	ADSS	1319.4	-1.05115	0.163254	-6.43878	1.2e-10	1.7e-09
RALGAPA1|253959	RALGAPA1	745.605	-1.52003	0.23614	-6.437	1.22e-10	1.72e-09
TRIP6|7205	TRIP6	3513.04	2.06583	0.321022	6.43516	1.23e-10	1.74e-09
GRM2|2912	GRM2	90.9934	-4.23748	0.658571	-6.43436	1.24e-10	1.75e-09
GSK3A|2931	GSK3A	3475.46	-1.10105	0.171134	-6.43384	1.24e-10	1.75e-09
DLG1|1739	DLG1	2328.44	-1.27446	0.198091	-6.43368	1.25e-10	1.75e-09
C10orf118|55088	C10orf118	212.918	-1.81267	0.281792	-6.43263	1.25e-10	1.76e-09
ALS2|57679	ALS2	1289.52	-0.873489	0.135794	-6.43247	1.26e-10	1.76e-09
PGGT1B|5229	PGGT1B	618.933	1.05547	0.16409	6.43226	1.26e-10	1.76e-09
LOC400043|400043	LOC400043	558.849	2.79354	0.434392	6.43093	1.27e-10	1.78e-09
GLT1D1|144423	GLT1D1	147.869	-4.60021	0.715347	-6.43073	1.27e-10	1.78e-09
BZRAP1|9256	BZRAP1	1085.61	-3.44943	0.536409	-6.4306	1.27e-10	1.78e-09
RAB20|55647	RAB20	778.296	2.26103	0.351829	6.42649	1.31e-10	1.83e-09
SLC26A8|116369	SLC26A8	13.4602	-4.46601	0.695036	-6.42559	1.31e-10	1.84e-09
MOBKL1B|55233	MOBKL1B	933.217	1.58857	0.247313	6.42332	1.33e-10	1.86e-09
CEND1|51286	CEND1	1643.91	-2.7938	0.435011	-6.42237	1.34e-10	1.87e-09
ELN|2006	ELN	6147.11	2.97787	0.463886	6.4194	1.37e-10	1.91e-09
HOXC11|3227	HOXC11	76.2835	8.89572	1.38587	6.41889	1.37e-10	1.91e-09
BRI3|25798	BRI3	3295.8	1.60285	0.249728	6.41839	1.38e-10	1.92e-09
TRAM1|23471	TRAM1	6814.13	1.65234	0.257436	6.41846	1.38e-10	1.92e-09
FAM190B|54462	FAM190B	1794.27	-1.52015	0.236941	-6.41575	1.4e-10	1.95e-09
RNF208|727800	RNF208	598.522	-2.02042	0.314967	-6.41471	1.41e-10	1.96e-09
SLC47A2|146802	SLC47A2	579.595	4.64129	0.72415	6.4093	1.46e-10	2.03e-09
SCAPER|49855	SCAPER	692.532	-1.41823	0.221284	-6.40911	1.46e-10	2.03e-09
TPPP|11076	TPPP	3031	-4.35574	0.679663	-6.40867	1.47e-10	2.04e-09
GCSH|2653	GCSH	16.1517	-2.86876	0.44768	-6.40807	1.47e-10	2.04e-09
ZBTB11|27107	ZBTB11	913.694	-0.952422	0.148631	-6.40797	1.47e-10	2.04e-09
FLNA|2316	FLNA	26394	2.45152	0.382684	6.40612	1.49e-10	2.07e-09
TCTN1|79600	TCTN1	1705.08	1.68964	0.263751	6.4062	1.49e-10	2.07e-09
ZNF558|148156	ZNF558	1274.26	1.45884	0.227779	6.40465	1.51e-10	2.08e-09
TUBA8|51807	TUBA8	242.508	-3.4118	0.532875	-6.40264	1.53e-10	2.11e-09
JAKMIP3|282973	JAKMIP3	124.186	-3.75755	0.586896	-6.40241	1.53e-10	2.11e-09
MAPK10|5602	MAPK10	1728.09	-2.02021	0.315597	-6.40125	1.54e-10	2.13e-09
FKBP1AP1|2282	FKBP1AP1	4.52544	-2.62732	0.410574	-6.39915	1.56e-10	2.15e-09
GALNT1|2589	GALNT1	3417.83	1.19814	0.187262	6.3982	1.57e-10	2.17e-09
RIMBP2|23504	RIMBP2	314.981	-4.64805	0.726596	-6.39702	1.58e-10	2.18e-09
ITGA5|3678	ITGA5	3309.93	2.90934	0.454968	6.3946	1.61e-10	2.21e-09
HLA-DRA|3122	HLA-DRA	34251.5	3.20075	0.500602	6.3938	1.62e-10	2.22e-09
TCF3|6929	TCF3	3423.05	1.82001	0.284668	6.39346	1.62e-10	2.23e-09
MPZL1|9019	MPZL1	4804.52	1.54925	0.242358	6.39243	1.63e-10	2.24e-09
SEPT2|4735	2-Sep	28532.6	1.17526	0.183863	6.39202	1.64e-10	2.25e-09
RUNX3|864	RUNX3	240.753	2.44542	0.382594	6.39169	1.64e-10	2.25e-09
C22orf29|79680	C22orf29	723.148	-1.55895	0.243936	-6.39084	1.65e-10	2.26e-09
WDR77|79084	WDR77	1757.08	0.864559	0.135281	6.39083	1.65e-10	2.26e-09
HMGN1|3150	HMGN1	3892.52	1.25426	0.196277	6.39024	1.66e-10	2.27e-09
C6orf168|84553	C6orf168	520.314	-2.38547	0.373397	-6.38857	1.67e-10	2.29e-09
ODC1|4953	ODC1	7881.95	1.9349	0.30287	6.38857	1.67e-10	2.29e-09
BTG3|10950	BTG3	1930.07	1.74428	0.273078	6.38746	1.69e-10	2.3e-09
EPHB6|2051	EPHB6	739.733	-3.99777	0.625876	-6.38748	1.69e-10	2.3e-09
SLC10A7|84068	SLC10A7	331.415	1.17693	0.184302	6.38589	1.7e-10	2.32e-09
GBP1|2633	GBP1	3190.17	3.39984	0.53264	6.38301	1.74e-10	2.36e-09
TRIM72|493829	TRIM72	1.33686	-4.48451	0.702656	-6.38223	1.75e-10	2.38e-09
CAPG|822	CAPG	4552.63	2.39108	0.374696	6.38137	1.76e-10	2.39e-09
SEPT4|5414	4-Sep	3381.49	-3.22226	0.505116	-6.37924	1.78e-10	2.42e-09
STIL|6491	STIL	407.757	2.07449	0.325368	6.37584	1.82e-10	2.47e-09
BMP1|649	BMP1	2144.06	2.34591	0.368016	6.37447	1.84e-10	2.49e-09
PTK2B|2185	PTK2B	2237.14	-2.38556	0.374322	-6.37302	1.85e-10	2.51e-09
GNAO1|2775	GNAO1	4717.88	-2.76564	0.434003	-6.37239	1.86e-10	2.52e-09
TPRKB|51002	TPRKB	626.43	1.38129	0.216791	6.37154	1.87e-10	2.53e-09
GLB1|2720	GLB1	2480.13	1.42572	0.223794	6.37071	1.88e-10	2.55e-09
SAA2|6289	SAA2	497.704	9.12209	1.43198	6.37025	1.89e-10	2.55e-09
GDI1|2664	GDI1	19487	-1.33299	0.209287	-6.36919	1.9e-10	2.57e-09
TBX2|6909	TBX2	1054.99	2.40945	0.378306	6.36906	1.9e-10	2.57e-09
LPCAT3|10162	LPCAT3	1583.67	1.48219	0.232739	6.36845	1.91e-10	2.58e-09
RBM47|54502	RBM47	571.933	2.8532	0.448056	6.36796	1.92e-10	2.58e-09
SOX2|6657	SOX2	11599.9	1.95263	0.306678	6.36703	1.93e-10	2.6e-09
ASPHD1|253982	ASPHD1	536.64	-2.99717	0.47076	-6.36666	1.93e-10	2.6e-09
ALG6|29929	ALG6	684.532	1.83339	0.287981	6.36634	1.94e-10	2.61e-09
PPP4R1|9989	PPP4R1	2783.57	1.00816	0.158401	6.36462	1.96e-10	2.63e-09
GPR21|2844	GPR21	7.19276	-3.84456	0.604068	-6.36444	1.96e-10	2.63e-09
RPS2|6187	RPS2	10932.6	1.45268	0.228277	6.36367	1.97e-10	2.65e-09
KIF17|57576	KIF17	184.111	-2.59789	0.408352	-6.36189	1.99e-10	2.67e-09
TRIP13|9319	TRIP13	476.124	2.27421	0.357473	6.36189	1.99e-10	2.67e-09
NUP35|129401	NUP35	603.828	1.4205	0.223312	6.36104	2e-10	2.69e-09
EFR3A|23167	EFR3A	2096.32	-1.44972	0.227936	-6.36021	2.01e-10	2.7e-09
SERPINI1|5274	SERPINI1	1035.26	-3.85371	0.606215	-6.35699	2.06e-10	2.75e-09
ELMOD2|255520	ELMOD2	246.856	1.33542	0.2101	6.35611	2.07e-10	2.77e-09
HOXA9|3205	HOXA9	98.6359	8.68936	1.36843	6.34987	2.16e-10	2.88e-09
LRSAM1|90678	LRSAM1	1017.37	-1.29414	0.203843	-6.34871	2.17e-10	2.9e-09
GLRB|2743	GLRB	874.649	-2.11624	0.333441	-6.34666	2.2e-10	2.94e-09
CLIP4|79745	CLIP4	919.743	-1.48961	0.23475	-6.34553	2.22e-10	2.96e-09
SLC2A9|56606	SLC2A9	111.106	2.36032	0.371975	6.34538	2.22e-10	2.96e-09
SIX1|6495	SIX1	284.787	4.21854	0.664846	6.34514	2.22e-10	2.96e-09
AMPD2|271	AMPD2	2595.74	-1.29773	0.204549	-6.34435	2.23e-10	2.97e-09
GBE1|2632	GBE1	1825	1.99066	0.313844	6.34283	2.26e-10	3e-09
ABHD8|79575	ABHD8	1210.98	-1.59321	0.251433	-6.33653	2.35e-10	3.12e-09
SLC31A1|1317	SLC31A1	2208.21	1.12235	0.177126	6.33642	2.35e-10	3.12e-09
DPYSL3|1809	DPYSL3	28044.8	1.85303	0.292529	6.33452	2.38e-10	3.16e-09
ADAMTS6|11174	ADAMTS6	231.438	2.91683	0.460474	6.33441	2.38e-10	3.16e-09
SYT7|9066	SYT7	1187.92	-4.1485	0.65527	-6.33098	2.44e-10	3.23e-09
HAND2|9464	HAND2	120.608	8.4013	1.32731	6.32957	2.46e-10	3.26e-09
SLC25A23|79085	SLC25A23	5729.53	-1.60972	0.254351	-6.32875	2.47e-10	3.27e-09
C17orf95|124512	C17orf95	777.588	1.16149	0.183545	6.3281	2.48e-10	3.28e-09
IL34|146433	IL34	239.48	-2.99123	0.472854	-6.32591	2.52e-10	3.33e-09
HLA-DMA|3108	HLA-DMA	2880.28	2.62946	0.415713	6.32518	2.53e-10	3.34e-09
PCLO|27445	PCLO	440.447	-4.71965	0.746229	-6.32467	2.54e-10	3.35e-09
TM9SF1|10548	TM9SF1	2752.12	1.39216	0.220167	6.32319	2.56e-10	3.38e-09
RECQL|5965	RECQL	1336.04	1.34968	0.213487	6.32205	2.58e-10	3.4e-09
ARPP21|10777	ARPP21	487.31	-3.81664	0.603854	-6.32048	2.61e-10	3.43e-09
GABBR1|2550	GABBR1	5028.29	-2.93598	0.464535	-6.32025	2.61e-10	3.44e-09
RASGRF1|5923	RASGRF1	437.695	-4.77198	0.755424	-6.31696	2.67e-10	3.51e-09
NICN1|84276	NICN1	1225.83	-1.15761	0.183266	-6.31655	2.67e-10	3.52e-09
FAM102B|284611	FAM102B	822.867	-1.56906	0.248519	-6.31364	2.73e-10	3.58e-09
PNMA3|29944	PNMA3	268.754	-4.17494	0.661265	-6.31357	2.73e-10	3.58e-09
FAM116B|414918	FAM116B	544.9	-1.64397	0.260428	-6.31257	2.74e-10	3.6e-09
LIPE|3991	LIPE	439.296	-2.97225	0.470957	-6.31107	2.77e-10	3.63e-09
MFSD2B|388931	MFSD2B	7.13965	-2.31469	0.366829	-6.30999	2.79e-10	3.66e-09
SRCIN1|80725	SRCIN1	1132.87	-3.78316	0.59968	-6.30864	2.81e-10	3.68e-09
RAB11FIP5|26056	RAB11FIP5	1484.16	-1.50948	0.239295	-6.30804	2.83e-10	3.7e-09
RFPL1S|10740	RFPL1S	282.02	-4.55106	0.72149	-6.30786	2.83e-10	3.7e-09
CDC25A|993	CDC25A	389.622	2.77005	0.43919	6.30717	2.84e-10	3.71e-09
UBQLN1|29979	UBQLN1	5275.97	-0.90477	0.143472	-6.30624	2.86e-10	3.73e-09
PSD|5662	PSD	1477.01	-4.05774	0.643476	-6.30596	2.86e-10	3.74e-09
C20orf194|25943	C20orf194	1520.01	-1.66784	0.264494	-6.30578	2.87e-10	3.74e-09
SOX11|6664	SOX11	2416.76	3.81597	0.605475	6.30243	2.93e-10	3.82e-09
SOX7|83595	SOX7	107.081	-1.83111	0.290579	-6.30157	2.95e-10	3.84e-09
MCM5|4174	MCM5	2195.97	1.80916	0.287127	6.30091	2.96e-10	3.85e-09
PRRC1|133619	PRRC1	1688.88	1.07365	0.170398	6.30082	2.96e-10	3.85e-09
S100A2|6273	S100A2	111.016	3.49803	0.555173	6.30079	2.96e-10	3.85e-09
LHX9|56956	LHX9	95.368	6.31314	1.00218	6.29939	2.99e-10	3.88e-09
DOC2A|8448	DOC2A	378.432	-4.564	0.724665	-6.29808	3.01e-10	3.91e-09
SEC61B|10952	SEC61B	2401.98	1.37213	0.2179	6.29703	3.03e-10	3.93e-09
TMEM155|132332	TMEM155	138.369	-4.4938	0.714016	-6.2937	3.1e-10	4.02e-09
LOC100270710|100270710	LOC100270710	209.336	2.46883	0.392371	6.29209	3.13e-10	4.06e-09
RAB32|10981	RAB32	1112.13	2.74749	0.436676	6.29184	3.14e-10	4.06e-09
HMGN4|10473	HMGN4	3138.92	1.29836	0.206366	6.29153	3.14e-10	4.06e-09
MKI67IP|84365	MKI67IP	1807.4	1.01068	0.160643	6.29146	3.14e-10	4.06e-09
PEX16|9409	PEX16	774.176	-1.13323	0.180164	-6.28998	3.18e-10	4.1e-09
HINT3|135114	HINT3	1638.72	-1.28904	0.204951	-6.28953	3.18e-10	4.11e-09
AKAP6|9472	AKAP6	1889.94	-2.37725	0.377998	-6.28905	3.19e-10	4.12e-09
GRM3|2913	GRM3	685.35	-3.75622	0.59737	-6.28793	3.22e-10	4.15e-09
TACR2|6865	TACR2	21.9401	-2.22879	0.354541	-6.2864	3.25e-10	4.18e-09
DGKQ|1609	DGKQ	570.894	-1.74001	0.276931	-6.28317	3.32e-10	4.27e-09
JAG1|182	JAG1	4293.57	2.48868	0.396094	6.28307	3.32e-10	4.27e-09
FBXO4|26272	FBXO4	560.104	1.89314	0.301329	6.28262	3.33e-10	4.28e-09
RYR2|6262	RYR2	241.868	-5.93446	0.944881	-6.28064	3.37e-10	4.33e-09
FAM129A|116496	FAM129A	1831.62	3.10024	0.493641	6.28035	3.38e-10	4.34e-09
SLC45A4|57210	SLC45A4	428.497	-1.99209	0.317214	-6.27996	3.39e-10	4.34e-09
SLC2A10|81031	SLC2A10	1201.54	2.34376	0.373241	6.27949	3.4e-10	4.35e-09
DPAGT1|1798	DPAGT1	1336.13	0.831366	0.132414	6.27854	3.42e-10	4.38e-09
SHOC2|8036	SHOC2	1172.29	-1.24098	0.197693	-6.2773	3.45e-10	4.41e-09
RPS15A|6210	RPS15A	13825	2.16047	0.344264	6.27563	3.48e-10	4.45e-09
PDIA5|10954	PDIA5	486.729	2.65002	0.422279	6.27551	3.48e-10	4.45e-09
ENSA|2029	ENSA	5836.59	-1.07167	0.170852	-6.2725	3.55e-10	4.54e-09
ZIC1|7545	ZIC1	1964.92	2.77691	0.442778	6.27156	3.57e-10	4.56e-09
CDYL2|124359	CDYL2	50.2268	-2.87643	0.459201	-6.26398	3.75e-10	4.79e-09
STT3A|3703	STT3A	3923.91	1.10251	0.176075	6.26161	3.81e-10	4.86e-09
PI3|5266	PI3	542.838	7.97804	1.27424	6.261	3.83e-10	4.87e-09
FLJ35390|255031	FLJ35390	171.989	-2.62064	0.418671	-6.25942	3.86e-10	4.92e-09
TMEM130|222865	TMEM130	1262.25	-5.11724	0.81761	-6.25878	3.88e-10	4.94e-09
TES|26136	TES	336.535	2.16916	0.346601	6.25838	3.89e-10	4.95e-09
SLC12A5|57468	SLC12A5	855.934	-5.41117	0.864758	-6.25743	3.91e-10	4.97e-09
ATP6V1G2|534	ATP6V1G2	1708.19	-3.10738	0.496666	-6.25649	3.94e-10	5e-09
RPL39|6170	RPL39	650.23	2.7163	0.434292	6.25454	3.99e-10	5.06e-09
SPTBN1|6711	SPTBN1	17983.6	-1.57641	0.252044	-6.25449	3.99e-10	5.06e-09
CCDC85A|114800	CCDC85A	165.765	-3.72452	0.595601	-6.25338	4.02e-10	5.09e-09
USP5|8078	USP5	4933.38	-0.981178	0.156909	-6.25317	4.02e-10	5.09e-09
PRKD2|25865	PRKD2	1228.26	1.50715	0.241032	6.25293	4.03e-10	5.1e-09
C6orf145|221749	C6orf145	2204.38	1.74752	0.279532	6.25159	4.06e-10	5.14e-09
LOC91149|91149	LOC91149	5.25826	-4.0185	0.642789	-6.25166	4.06e-10	5.14e-09
HOOK1|51361	HOOK1	56.8791	-4.7789	0.764493	-6.25107	4.08e-10	5.15e-09
CLTC|1213	CLTC	16822.7	-0.931044	0.14895	-6.2507	4.09e-10	5.16e-09
ARHGAP26|23092	ARHGAP26	1368.63	-1.80417	0.288658	-6.25018	4.1e-10	5.16e-09
DTX3L|151636	DTX3L	2193.56	2.0519	0.328298	6.2501	4.1e-10	5.16e-09
NONO|4841	NONO	12304.9	0.989591	0.158324	6.2504	4.09e-10	5.16e-09
OVCA2|124641	OVCA2	1228.71	1.75951	0.281514	6.25016	4.1e-10	5.16e-09
NPAS4|266743	NPAS4	26.7764	-5.25295	0.840871	-6.24703	4.18e-10	5.26e-09
HOXA6|3203	HOXA6	24.4649	7.25662	1.16182	6.24591	4.21e-10	5.3e-09
SYN1|6853	SYN1	2360.69	-4.41826	0.707395	-6.24581	4.22e-10	5.3e-09
SCNN1B|6338	SCNN1B	222.582	7.00326	1.12129	6.2457	4.22e-10	5.3e-09
HOTAIR|100124700	HOTAIR	100.277	8.71327	1.39521	6.24513	4.23e-10	5.31e-09
MPP2|4355	MPP2	1329.06	-2.18894	0.350626	-6.24294	4.29e-10	5.39e-09
ATAD2|29028	ATAD2	1246.87	1.96554	0.314894	6.2419	4.32e-10	5.42e-09
LAMB2|3913	LAMB2	8302.88	1.85284	0.29695	6.23955	4.39e-10	5.49e-09
POPDC2|64091	POPDC2	98.3741	2.0082	0.321852	6.23951	4.39e-10	5.49e-09
DVL1|1855	DVL1	2235.73	-1.30835	0.209712	-6.23882	4.41e-10	5.51e-09
TEX2|55852	TEX2	2408.22	-1.32365	0.212166	-6.23875	4.41e-10	5.51e-09
HOXC13|3229	HOXC13	115.575	8.9178	1.42949	6.23847	4.42e-10	5.52e-09
NAGA|4668	NAGA	1942.82	1.60128	0.256721	6.23744	4.45e-10	5.55e-09
CD163|9332	CD163	7430.09	4.49667	0.721018	6.23656	4.47e-10	5.58e-09
MPHOSPH8|54737	MPHOSPH8	1029.68	-1.30286	0.208906	-6.23658	4.47e-10	5.58e-09
CHP|11261	CHP	2815.58	-1.05594	0.169334	-6.23583	4.49e-10	5.6e-09
ERGIC1|57222	ERGIC1	6942.1	1.14144	0.18305	6.23569	4.5e-10	5.6e-09
PPP1R3B|79660	PPP1R3B	983.19	2.5144	0.403266	6.23508	4.52e-10	5.62e-09
TMCO1|54499	TMCO1	4718.41	1.20104	0.192695	6.23284	4.58e-10	5.7e-09
TBC1D25|4943	TBC1D25	888.299	-0.950237	0.152468	-6.23237	4.59e-10	5.71e-09
B4GALT4|8702	B4GALT4	1048.81	1.20472	0.193325	6.23159	4.62e-10	5.73e-09
SLC8A2|6543	SLC8A2	565.333	-5.30736	0.85169	-6.23157	4.62e-10	5.73e-09
NDRG4|65009	NDRG4	8579.29	-2.45964	0.394761	-6.23072	4.64e-10	5.76e-09
NKX3-2|579	NKX3-2	53.4018	7.22645	1.15986	6.23045	4.65e-10	5.76e-09
WNT10B|7480	WNT10B	75.0007	-4.99174	0.801283	-6.22969	4.67e-10	5.79e-09
LYZ|4069	LYZ	2241.34	3.9385	0.632455	6.22732	4.74e-10	5.87e-09
GRIN2B|2904	GRIN2B	19.515	-5.4153	0.869648	-6.227	4.75e-10	5.88e-09
B3GNT4|79369	B3GNT4	26.2806	-3.93646	0.632181	-6.2268	4.76e-10	5.89e-09
DCAF12|25853	DCAF12	2213.51	1.172	0.188227	6.22651	4.77e-10	5.89e-09
RYBP|23429	RYBP	1326.6	-1.24301	0.199647	-6.22605	4.78e-10	5.91e-09
RELL2|285613	RELL2	291.741	-2.1836	0.350746	-6.22559	4.8e-10	5.92e-09
TTLL7|79739	TTLL7	583.3	-2.45953	0.395109	-6.22496	4.82e-10	5.94e-09
PP14571|100130449	PP14571	9.77645	-3.02367	0.485742	-6.22484	4.82e-10	5.94e-09
IGFBP3|3486	IGFBP3	13957.3	4.41693	0.709626	6.22431	4.84e-10	5.96e-09
SYT5|6861	SYT5	527.92	-4.30332	0.691446	-6.22366	4.86e-10	5.98e-09
LOC401397|401397	LOC401397	1960.94	1.63607	0.262893	6.22335	4.87e-10	5.99e-09
HOMER1|9456	HOMER1	557.032	-2.12377	0.341289	-6.22279	4.88e-10	6e-09
MAD2L1|4085	MAD2L1	958.395	2.49343	0.400696	6.22276	4.88e-10	6e-09
EID2B|126272	EID2B	244.42	-1.58827	0.255287	-6.22151	4.92e-10	6.04e-09
SOCS1|8651	SOCS1	166.001	3.37283	0.542268	6.21986	4.98e-10	6.1e-09
HMGN2|3151	HMGN2	14134	1.79626	0.288906	6.21746	5.05e-10	6.19e-09
UBE2M|9040	UBE2M	1969.05	-1.3112	0.210898	-6.2172	5.06e-10	6.2e-09
FAM57A|79850	FAM57A	1258.38	1.62113	0.260766	6.21682	5.07e-10	6.21e-09
CXCL16|58191	CXCL16	3429.29	1.95356	0.314265	6.2163	5.09e-10	6.23e-09
CYP4X1|260293	CYP4X1	64.9465	-4.02791	0.648016	-6.21576	5.11e-10	6.25e-09
BZW1|9689	BZW1	8870	1.14085	0.183572	6.21473	5.14e-10	6.28e-09
DARS2|55157	DARS2	704.515	1.05052	0.16907	6.21355	5.18e-10	6.33e-09
HOXC9|3225	HOXC9	81.2519	7.83197	1.26053	6.21324	5.19e-10	6.33e-09
PPIB|5479	PPIB	15272.3	1.68857	0.271787	6.21284	5.2e-10	6.35e-09
RAB31|11031	RAB31	15048.8	1.55331	0.250088	6.21107	5.26e-10	6.41e-09
CXCR2|3579	CXCR2	76.2828	3.56385	0.573958	6.20926	5.32e-10	6.48e-09
HOXD4|3233	HOXD4	56.752	7.31379	1.17817	6.20778	5.37e-10	6.54e-09
RXFP1|59350	RXFP1	22.4252	-5.53982	0.892494	-6.20712	5.4e-10	6.57e-09
REEP5|7905	REEP5	7454.21	-1.27193	0.204989	-6.20485	5.47e-10	6.66e-09
AATK|9625	AATK	1318.76	-3.89615	0.628718	-6.19699	5.76e-10	6.99e-09
SLC27A4|10999	SLC27A4	1601.65	-1.24061	0.200198	-6.19692	5.76e-10	6.99e-09
KCNN1|3780	KCNN1	270.214	-3.47499	0.560782	-6.19668	5.77e-10	7e-09
MAML2|84441	MAML2	1175.05	2.07129	0.334363	6.19473	5.84e-10	7.08e-09
NDUFA10|4705	NDUFA10	3003.37	-0.720441	0.116333	-6.1929	5.91e-10	7.16e-09
MAP7D2|256714	MAP7D2	273.422	-4.82306	0.778976	-6.19154	5.96e-10	7.22e-09
NXT2|55916	NXT2	976.176	2.03557	0.328776	6.19135	5.97e-10	7.22e-09
LOC284578|284578	LOC284578	22.8211	-4.03805	0.652233	-6.19112	5.97e-10	7.23e-09
FAM55C|91775	FAM55C	1024.05	-1.75144	0.282976	-6.18936	6.04e-10	7.3e-09
SYNGR3|9143	SYNGR3	567.461	-4.24215	0.685425	-6.18907	6.05e-10	7.31e-09
CLEC4E|26253	CLEC4E	111.488	4.57715	0.739588	6.18879	6.06e-10	7.32e-09
IL1R2|7850	IL1R2	111.987	6.17283	0.997432	6.18872	6.07e-10	7.32e-09
NDUFV1|4723	NDUFV1	4528.2	-0.882239	0.14257	-6.1881	6.09e-10	7.34e-09
ANO3|63982	ANO3	115.153	-4.715	0.762101	-6.18684	6.14e-10	7.39e-09
PDIA6|10130	PDIA6	11371.8	1.51617	0.245065	6.18683	6.14e-10	7.39e-09
SPINT2|10653	SPINT2	789.932	-2.55036	0.412336	-6.18516	6.2e-10	7.47e-09
CDC42BPB|9578	CDC42BPB	4387.82	-1.62165	0.262223	-6.18423	6.24e-10	7.51e-09
GNAQ|2776	GNAQ	3634.12	-1.18702	0.191958	-6.18376	6.26e-10	7.52e-09
NUDT5|11164	NUDT5	910.245	1.33733	0.216306	6.18261	6.31e-10	7.57e-09
SNX7|51375	SNX7	1073.98	1.72867	0.279602	6.18261	6.31e-10	7.57e-09
CPNE3|8895	CPNE3	4907.63	1.332	0.215452	6.18236	6.32e-10	7.58e-09
RLTPR|146206	RLTPR	107.586	-4.43051	0.716903	-6.18007	6.41e-10	7.68e-09
ZBTB42|100128927	ZBTB42	400.922	2.66796	0.431828	6.17829	6.48e-10	7.77e-09
CALU|813	CALU	11130.9	2.23294	0.361436	6.17798	6.49e-10	7.78e-09
TMEM25|84866	TMEM25	1134.23	-1.37316	0.22227	-6.17788	6.5e-10	7.78e-09
TMCC2|9911	TMCC2	899.485	-2.83586	0.459102	-6.17696	6.53e-10	7.82e-09
STK17A|9263	STK17A	3238.38	2.30975	0.373948	6.17667	6.55e-10	7.83e-09
C1QL3|389941	C1QL3	133.651	-5.75683	0.932305	-6.17483	6.62e-10	7.91e-09
HTR2A|3356	HTR2A	89.9857	-4.80437	0.778148	-6.17411	6.65e-10	7.94e-09
RCN1|5954	RCN1	5369.52	1.62674	0.263482	6.174	6.66e-10	7.94e-09
LRRC59|55379	LRRC59	4961.44	0.915201	0.148333	6.16991	6.83e-10	8.15e-09
SETD3|84193	SETD3	1790.06	-0.980991	0.158998	-6.16983	6.84e-10	8.15e-09
C9orf46|55848	C9orf46	670.394	1.75485	0.284453	6.1692	6.86e-10	8.17e-09
PITPNM2|57605	PITPNM2	918.788	-1.91691	0.310755	-6.16856	6.89e-10	8.2e-09
RTN2|6253	RTN2	517.589	-2.23623	0.362532	-6.16835	6.9e-10	8.21e-09
MCM3|4172	MCM3	3176.36	1.62939	0.264221	6.16676	6.97e-10	8.29e-09
PI4K2B|55300	PI4K2B	597.189	1.43616	0.232895	6.16656	6.98e-10	8.29e-09
TUBB6|84617	TUBB6	3176.43	2.62863	0.426424	6.16436	7.08e-10	8.4e-09
CBX3|11335	CBX3	7617.89	1.4588	0.236666	6.16396	7.09e-10	8.42e-09
PITRM1|10531	PITRM1	1714.37	-1.40238	0.227582	-6.16209	7.18e-10	8.51e-09
ATP8A2|51761	ATP8A2	97.4005	-5.747	0.932733	-6.16147	7.21e-10	8.54e-09
RNF103|7844	RNF103	1927.52	-0.814253	0.132164	-6.16092	7.23e-10	8.56e-09
FBXO40|51725	FBXO40	7.70793	-4.93193	0.800577	-6.16048	7.25e-10	8.58e-09
KCNMB1|3779	KCNMB1	413.282	2.86436	0.46499	6.16005	7.27e-10	8.6e-09
ANKRD13C|81573	ANKRD13C	1072.44	-0.807303	0.131061	-6.15973	7.29e-10	8.61e-09
ARAF|369	ARAF	1876.7	1.0499	0.17046	6.15924	7.31e-10	8.63e-09
BMF|90427	BMF	547.37	2.52152	0.409572	6.15646	7.44e-10	8.78e-09
ITPK1|3705	ITPK1	4630.93	-1.81403	0.294709	-6.15532	7.49e-10	8.84e-09
THADA|63892	THADA	1256.15	0.806418	0.131016	6.15512	7.5e-10	8.85e-09
ARHGEF6|9459	ARHGEF6	5565.43	1.63272	0.26538	6.15239	7.63e-10	8.99e-09
PLSCR1|5359	PLSCR1	2271.37	2.35309	0.382484	6.15212	7.65e-10	9e-09
CREG2|200407	CREG2	243.899	-5.22468	0.849409	-6.15096	7.7e-10	9.06e-09
C17orf51|339263	C17orf51	1011.83	-1.84942	0.300707	-6.15021	7.74e-10	9.1e-09
DACT3|147906	DACT3	1559.03	-1.85511	0.301643	-6.15001	7.75e-10	9.11e-09
KCNE3|10008	KCNE3	484.647	2.40128	0.390619	6.14738	7.88e-10	9.25e-09
STAR|6770	STAR	31.0655	-3.37372	0.548845	-6.14695	7.9e-10	9.27e-09
FOXD3|27022	FOXD3	67.8743	6.60513	1.07509	6.14381	8.06e-10	9.45e-09
OTUD7A|161725	OTUD7A	72.984	-3.25414	0.529702	-6.14334	8.08e-10	9.48e-09
DUSP7|1849	DUSP7	942.537	-1.8257	0.297191	-6.14316	8.09e-10	9.48e-09
ETV4|2118	ETV4	754.214	3.82479	0.622766	6.14162	8.17e-10	9.57e-09
C14orf19|280655	C14orf19	18.7688	2.48655	0.404903	6.14111	8.19e-10	9.59e-09
TUB|7275	TUB	1605.83	-2.25543	0.367281	-6.1409	8.21e-10	9.6e-09
SYNJ2|8871	SYNJ2	870.011	-3.12638	0.509158	-6.14029	8.24e-10	9.63e-09
KLHL34|257240	KLHL34	8.21343	-4.10675	0.668873	-6.1398	8.26e-10	9.65e-09
SNHG3-RCC1|751867	SNHG3-RCC1	474.89	1.61697	0.263391	6.13905	8.3e-10	9.69e-09
CSDA|8531	CSDA	3060.93	2.13585	0.347974	6.13795	8.36e-10	9.75e-09
ENO2|2026	ENO2	9935.74	-2.28405	0.372343	-6.13426	8.56e-10	9.98e-09
AMBRA1|55626	AMBRA1	1429.17	-1.10812	0.180671	-6.13339	8.6e-10	1e-08
VAT1|10493	VAT1	8202.64	1.43834	0.234522	6.13306	8.62e-10	1e-08
RYK|6259	RYK	1552.93	1.21433	0.198038	6.13181	8.69e-10	1.01e-08
SPSB4|92369	SPSB4	550.245	2.95185	0.481511	6.13038	8.77e-10	1.02e-08
HIST1H4J|8363	HIST1H4J	123.476	3.81308	0.622107	6.12929	8.83e-10	1.03e-08
RHOF|54509	RHOF	88.1148	-2.61162	0.426081	-6.12938	8.82e-10	1.03e-08
SLC40A1|30061	SLC40A1	3226.7	2.73033	0.445489	6.12883	8.85e-10	1.03e-08
SMARCE1|6605	SMARCE1	4313.49	1.03359	0.168667	6.12797	8.9e-10	1.03e-08
ZNF248|57209	ZNF248	455.698	-1.67048	0.272683	-6.12607	9.01e-10	1.04e-08
RPSAP58|388524	RPSAP58	21227.3	2.06038	0.33636	6.12551	9.04e-10	1.05e-08
GLS2|27165	GLS2	92.43	-4.1627	0.679595	-6.12526	9.05e-10	1.05e-08
MGAT5B|146664	MGAT5B	724.428	-3.20961	0.523994	-6.12527	9.05e-10	1.05e-08
ZNF667|63934	ZNF667	350.102	-1.7455	0.285	-6.12455	9.09e-10	1.05e-08
C5orf39|389289	C5orf39	244.168	2.93691	0.479635	6.12322	9.17e-10	1.06e-08
TMSB15A|11013	TMSB15A	457.405	5.78822	0.945345	6.12287	9.19e-10	1.06e-08
IFI16|3428	IFI16	4937.14	2.26629	0.37016	6.12247	9.21e-10	1.06e-08
SRGAP3|9901	SRGAP3	1594.97	-2.09472	0.34224	-6.12063	9.32e-10	1.08e-08
VSIG4|11326	VSIG4	6759.14	3.50574	0.573294	6.11509	9.65e-10	1.11e-08
SYNE1|23345	SYNE1	2411.55	-2.19524	0.359068	-6.1137	9.73e-10	1.12e-08
PNMA6A|84968	PNMA6A	360.376	-3.1165	0.509771	-6.11352	9.75e-10	1.12e-08
ZNF204P|7754	ZNF204P	299.374	-2.5994	0.425209	-6.11323	9.76e-10	1.12e-08
DNM3|26052	DNM3	1035.43	-3.23683	0.529776	-6.10981	9.97e-10	1.15e-08
CHCHD3|54927	CHCHD3	1999.14	1.09697	0.179568	6.10892	1e-09	1.15e-08
TUBA4A|7277	TUBA4A	1492.34	-3.14747	0.515318	-6.10782	1.01e-09	1.16e-08
AARSD1|80755	AARSD1	864.826	-1.03595	0.169629	-6.10711	1.01e-09	1.17e-08
DRAM2|128338	DRAM2	1511	1.51675	0.248387	6.1064	1.02e-09	1.17e-08
ZDHHC17|23390	ZDHHC17	1813.83	-1.19322	0.195403	-6.10645	1.02e-09	1.17e-08
ZNF581|51545	ZNF581	655.09	1.45067	0.23756	6.10652	1.02e-09	1.17e-08
ZNF831|128611	ZNF831	24.0881	-4.38452	0.718006	-6.10652	1.02e-09	1.17e-08
CYP1A1|1543	CYP1A1	4.82666	-4.0863	0.669333	-6.10503	1.03e-09	1.18e-08
ZCCHC4|29063	ZCCHC4	331.329	1.01292	0.165956	6.10357	1.04e-09	1.19e-08
KIF1A|547	KIF1A	11329	-3.25561	0.533684	-6.10027	1.06e-09	1.21e-08
CYTL1|54360	CYTL1	690.265	3.47766	0.570133	6.09973	1.06e-09	1.21e-08
TMEM151B|441151	TMEM151B	747.279	-3.91269	0.641727	-6.09712	1.08e-09	1.23e-08
TMEM180|79847	TMEM180	397.513	-1.41437	0.231994	-6.09659	1.08e-09	1.24e-08
HLA-DPA1|3113	HLA-DPA1	12340.4	2.80337	0.459839	6.09641	1.08e-09	1.24e-08
FBXO8|26269	FBXO8	1042.19	1.29343	0.21218	6.09589	1.09e-09	1.24e-08
KNTC1|9735	KNTC1	671.006	2.12307	0.348356	6.09454	1.1e-09	1.25e-08
ZBTB44|29068	ZBTB44	1263.34	-1.20964	0.198492	-6.09415	1.1e-09	1.25e-08
CHD5|26038	CHD5	755.446	-5.50819	0.903916	-6.09369	1.1e-09	1.26e-08
RACGAP1|29127	RACGAP1	1839.64	1.85521	0.304524	6.09215	1.11e-09	1.27e-08
ZC3HAV1|56829	ZC3HAV1	2051.26	1.51637	0.248945	6.09119	1.12e-09	1.27e-08
FAAH|2166	FAAH	345.841	-3.02964	0.497483	-6.08993	1.13e-09	1.28e-08
DNAJB14|79982	DNAJB14	425.079	-1.29191	0.212149	-6.08964	1.13e-09	1.29e-08
NPHS1|4868	NPHS1	1.603	-5.40722	0.887956	-6.08952	1.13e-09	1.29e-08
C21orf7|56911	C21orf7	613.778	3.32294	0.545744	6.08882	1.14e-09	1.29e-08
SLC6A17|388662	SLC6A17	990.267	-5.14764	0.845432	-6.08877	1.14e-09	1.29e-08
ETV6|2120	ETV6	1249.75	1.35671	0.222909	6.08638	1.15e-09	1.31e-08
FCGR2A|2212	FCGR2A	3458.32	2.95256	0.485199	6.08525	1.16e-09	1.32e-08
LAPTM4A|9741	LAPTM4A	11125.1	1.54747	0.254404	6.08275	1.18e-09	1.34e-08
NMNAT2|23057	NMNAT2	1049.28	-3.84278	0.632181	-6.0786	1.21e-09	1.37e-08
PALM2|114299	PALM2	246.482	-3.55743	0.585388	-6.07704	1.22e-09	1.38e-08
PSMC3IP|29893	PSMC3IP	388.58	1.91751	0.31553	6.07709	1.22e-09	1.38e-08
GALNT5|11227	GALNT5	106.692	6.61112	1.08823	6.07512	1.24e-09	1.4e-08
KCNC1|3746	KCNC1	510.178	-3.23679	0.532826	-6.07476	1.24e-09	1.4e-08
CDC40|51362	CDC40	884.035	-1.05851	0.174271	-6.07397	1.25e-09	1.41e-08
RIPK1|8737	RIPK1	1540.27	1.18177	0.194633	6.07176	1.27e-09	1.43e-08
TTC23|64927	TTC23	726.448	1.21868	0.200797	6.06923	1.29e-09	1.45e-08
CXCL10|3627	CXCL10	841.113	4.76074	0.78454	6.0682	1.29e-09	1.46e-08
PFKP|5214	PFKP	3742.22	-1.97373	0.325282	-6.06775	1.3e-09	1.46e-08
RGL2|5863	RGL2	2840.24	1.05433	0.173821	6.0656	1.31e-09	1.48e-08
CES8|283848	CES8	104.805	-3.63924	0.600229	-6.06309	1.34e-09	1.5e-08
MAN2B1|4125	MAN2B1	3474.26	1.82843	0.301684	6.06077	1.35e-09	1.52e-08
CDC6|990	CDC6	509.49	2.29178	0.378475	6.0553	1.4e-09	1.57e-08
ATP10D|57205	ATP10D	958.254	1.50314	0.248251	6.05493	1.4e-09	1.58e-08
GDF15|9518	GDF15	602.582	4.15884	0.687528	6.04898	1.46e-09	1.63e-08
ITSN2|50618	ITSN2	791.517	-1.27799	0.21129	-6.04851	1.46e-09	1.64e-08
C14orf109|26175	C14orf109	719.344	1.27985	0.211651	6.04701	1.48e-09	1.65e-08
CDK5R1|8851	CDK5R1	1824.5	-3.13549	0.518513	-6.04709	1.47e-09	1.65e-08
CFI|3426	CFI	2034.43	3.30043	0.545862	6.04626	1.48e-09	1.66e-08
KIAA0430|9665	KIAA0430	2408.87	-1.13935	0.18849	-6.04461	1.5e-09	1.67e-08
MFAP3|4238	MFAP3	1583.04	0.811437	0.134249	6.04424	1.5e-09	1.68e-08
DDOST|1650	DDOST	8493.12	1.173	0.19411	6.04296	1.51e-09	1.69e-08
NUP107|57122	NUP107	1152.39	1.3341	0.220781	6.04265	1.52e-09	1.69e-08
SHANK1|50944	SHANK1	478.541	-4.71971	0.781359	-6.04039	1.54e-09	1.71e-08
LYAR|55646	LYAR	421.914	1.13674	0.1882	6.04007	1.54e-09	1.72e-08
NOL11|25926	NOL11	1455.97	0.902894	0.149482	6.04015	1.54e-09	1.72e-08
SLC30A7|148867	SLC30A7	1098.44	1.17442	0.194434	6.04021	1.54e-09	1.72e-08
HERC2|8924	HERC2	2563.83	-1.7448	0.288885	-6.03977	1.54e-09	1.72e-08
PRMT8|56341	PRMT8	117.391	-4.55437	0.754129	-6.03925	1.55e-09	1.72e-08
SLC7A4|6545	SLC7A4	33.1382	-4.76509	0.789291	-6.03718	1.57e-09	1.74e-08
CAMK2B|816	CAMK2B	2220.39	-3.53953	0.586374	-6.0363	1.58e-09	1.75e-08
S100A16|140576	S100A16	8877.93	2.44066	0.404408	6.03515	1.59e-09	1.76e-08
NCEH1|57552	NCEH1	951.095	-1.89766	0.314444	-6.03498	1.59e-09	1.76e-08
DNALI1|7802	DNALI1	2335.25	2.41378	0.399994	6.03453	1.59e-09	1.77e-08
VAMP8|8673	VAMP8	1594.89	2.94315	0.487765	6.03396	1.6e-09	1.77e-08
PRKCZ|5590	PRKCZ	1054.77	-3.5667	0.59141	-6.03085	1.63e-09	1.81e-08
HPCAL1|3241	HPCAL1	1664.3	-1.6971	0.281565	-6.0274	1.67e-09	1.84e-08
LOC286002|286002	LOC286002	134.908	-5.06844	0.84096	-6.02696	1.67e-09	1.85e-08
LRRN4CL|221091	LRRN4CL	471.78	3.49103	0.579307	6.02622	1.68e-09	1.86e-08
LZTS2|84445	LZTS2	1865.68	-1.43977	0.238935	-6.02575	1.68e-09	1.86e-08
ZMYND11|10771	ZMYND11	2775.44	-1.27264	0.211208	-6.02552	1.69e-09	1.86e-08
UNC13A|23025	UNC13A	1529.52	-3.9363	0.653288	-6.02537	1.69e-09	1.86e-08
KLHDC5|57542	KLHDC5	1985.5	-1.02698	0.170477	-6.02412	1.7e-09	1.88e-08
LOC84740|84740	LOC84740	12.752	-2.29632	0.381249	-6.02315	1.71e-09	1.89e-08
GNPTAB|79158	GNPTAB	1882.31	-1.03191	0.171347	-6.0223	1.72e-09	1.89e-08
EXTL1|2134	EXTL1	309.603	-3.32302	0.551814	-6.02199	1.72e-09	1.9e-08
SFXN3|81855	SFXN3	1752.02	-1.16209	0.192995	-6.02133	1.73e-09	1.9e-08
CAMK2A|815	CAMK2A	3277.56	-5.16188	0.857349	-6.02074	1.74e-09	1.91e-08
PDHX|8050	PDHX	1025.9	-0.799043	0.132759	-6.01876	1.76e-09	1.93e-08
CXCL9|4283	CXCL9	174.722	4.13945	0.68792	6.01734	1.77e-09	1.95e-08
RPIA|22934	RPIA	520.158	1.08623	0.180538	6.01665	1.78e-09	1.96e-08
DGCR9|25787	DGCR9	95.4037	-3.11705	0.518115	-6.01612	1.79e-09	1.96e-08
VNN1|8876	VNN1	59.0262	3.88369	0.645571	6.01591	1.79e-09	1.96e-08
IRX3|79191	IRX3	128.744	4.63667	0.770974	6.01404	1.81e-09	1.98e-08
CNGA3|1261	CNGA3	1197.89	4.0692	0.676902	6.0115	1.84e-09	2.01e-08
TBC1D12|23232	TBC1D12	754.921	-1.50768	0.250808	-6.0113	1.84e-09	2.01e-08
MPPED1|758	MPPED1	166.33	-5.40546	0.899317	-6.01063	1.85e-09	2.02e-08
FAM124A|220108	FAM124A	157.896	-2.47855	0.412458	-6.00922	1.86e-09	2.04e-08
PTK2|5747	PTK2	4180.82	-1.05766	0.176056	-6.00754	1.88e-09	2.06e-08
C4orf50|389197	C4orf50	7.7032	-5.44133	0.90577	-6.00741	1.89e-09	2.06e-08
FOXJ1|2302	FOXJ1	1527.49	4.43762	0.738773	6.00675	1.89e-09	2.07e-08
CYP2C18|1562	CYP2C18	0.882346	-5.74447	0.956428	-6.00618	1.9e-09	2.07e-08
LOC100134713|100134713	LOC100134713	33.2199	-1.34214	0.223599	-6.00245	1.94e-09	2.12e-08
NAT8L|339983	NAT8L	1200.36	-2.37606	0.395855	-6.00236	1.94e-09	2.12e-08
LAMP3|27074	LAMP3	66.4774	3.17897	0.529867	5.99956	1.98e-09	2.16e-08
FRMPD4|9758	FRMPD4	86.5984	-5.48907	0.915005	-5.99895	1.99e-09	2.16e-08
PICK1|9463	PICK1	601.206	-1.61402	0.269056	-5.99883	1.99e-09	2.16e-08
APOC1|341	APOC1	5727.93	3.074	0.512629	5.99654	2.02e-09	2.19e-08
PCNXL2|80003	PCNXL2	838.463	-1.72441	0.287627	-5.99529	2.03e-09	2.21e-08
STOX2|56977	STOX2	142.589	-2.71679	0.453161	-5.9952	2.03e-09	2.21e-08
RUNDC3A|10900	RUNDC3A	1833.66	-3.50616	0.5849	-5.99446	2.04e-09	2.22e-08
STRC|161497	STRC	37.6871	-3.13489	0.522976	-5.99434	2.04e-09	2.22e-08
NAGPA|51172	NAGPA	466.069	-1.24728	0.208092	-5.99388	2.05e-09	2.22e-08
SEH1L|81929	SEH1L	1405.31	-0.892123	0.148844	-5.99369	2.05e-09	2.22e-08
CHI3L2|1117	CHI3L2	13179.6	4.76422	0.795235	5.99096	2.09e-09	2.26e-08
ISLR2|57611	ISLR2	283.67	-4.54187	0.758153	-5.99071	2.09e-09	2.26e-08
WDFY3|23001	WDFY3	2578.71	-1.25019	0.208708	-5.99015	2.1e-09	2.27e-08
CELSR1|9620	CELSR1	533.838	4.22276	0.704966	5.99003	2.1e-09	2.27e-08
BAI2|576	BAI2	5606.17	-1.98002	0.330581	-5.9895	2.1e-09	2.27e-08
PPP2R2C|5522	PPP2R2C	1194.83	-4.499	0.751309	-5.98821	2.12e-09	2.29e-08
DDX59|83479	DDX59	652.193	0.965565	0.16132	5.98542	2.16e-09	2.33e-08
SSBP1|6742	SSBP1	2851.5	1.34652	0.224985	5.98494	2.16e-09	2.34e-08
KIF1B|23095	KIF1B	9101.93	-1.73593	0.290057	-5.98478	2.17e-09	2.34e-08
ADCY1|107	ADCY1	1418.84	-3.5014	0.585232	-5.98293	2.19e-09	2.36e-08
CA12|771	CA12	3887.32	3.90022	0.651974	5.98217	2.2e-09	2.37e-08
RUSC1|23623	RUSC1	1627.81	-1.50506	0.251613	-5.98165	2.21e-09	2.38e-08
NEURL4|84461	NEURL4	1271.07	-1.53861	0.257279	-5.98032	2.23e-09	2.4e-08
PYCR1|5831	PYCR1	1682.46	1.80976	0.302685	5.97902	2.24e-09	2.41e-08
TP53I13|90313	TP53I13	1183.55	1.61724	0.270493	5.97886	2.25e-09	2.41e-08
PECI|10455	PECI	3136.35	1.3863	0.231893	5.97821	2.26e-09	2.42e-08
C1orf162|128346	C1orf162	653.316	2.59248	0.433706	5.97751	2.27e-09	2.43e-08
SYTL4|94121	SYTL4	1479.63	2.37014	0.396509	5.97752	2.27e-09	2.43e-08
HM13|81502	HM13	5938.93	1.13863	0.1905	5.97709	2.27e-09	2.44e-08
GRM1|2911	GRM1	122.401	-4.41105	0.738013	-5.97692	2.27e-09	2.44e-08
ITFG1|81533	ITFG1	2058.05	-1.07586	0.180029	-5.97602	2.29e-09	2.45e-08
EGFR|1956	EGFR	20397.3	5.25209	0.880022	5.96814	2.4e-09	2.57e-08
DCLRE1B|64858	DCLRE1B	711.693	1.09404	0.183323	5.96785	2.4e-09	2.57e-08
ST6GALNAC6|30815	ST6GALNAC6	3094.08	-1.32056	0.221306	-5.96712	2.41e-09	2.58e-08
ARHGAP42|143872	ARHGAP42	414.946	1.79438	0.300724	5.96686	2.42e-09	2.58e-08
MXD3|83463	MXD3	596.768	2.07582	0.347918	5.96642	2.43e-09	2.59e-08
CLDN16|10686	CLDN16	0.68756	-3.89456	0.652769	-5.9662	2.43e-09	2.59e-08
LDB3|11155	LDB3	191.373	-4.09885	0.687006	-5.96624	2.43e-09	2.59e-08
PEBP1|5037	PEBP1	16396.4	-1.25945	0.211107	-5.96594	2.43e-09	2.59e-08
ABHD5|51099	ABHD5	1430.22	1.13006	0.189431	5.96556	2.44e-09	2.6e-08
INTS9|55756	INTS9	801.614	0.985468	0.165257	5.96324	2.47e-09	2.63e-08
TMEM170B|100113407	TMEM170B	1237.98	-1.47235	0.246923	-5.9628	2.48e-09	2.64e-08
S100A6|6277	S100A6	19568.3	2.72374	0.456846	5.96204	2.49e-09	2.65e-08
ABCB4|5244	ABCB4	132.323	2.5377	0.425679	5.96153	2.5e-09	2.66e-08
GPR68|8111	GPR68	72.4702	-3.41113	0.572272	-5.96069	2.51e-09	2.67e-08
CEP68|23177	CEP68	1425.21	-1.06288	0.17852	-5.95384	2.62e-09	2.78e-08
SLC37A2|219855	SLC37A2	587.281	2.68299	0.450799	5.95162	2.66e-09	2.82e-08
PVRL1|5818	PVRL1	1744.51	-2.66661	0.448303	-5.94822	2.71e-09	2.88e-08
MRC2|9902	MRC2	7639.3	2.78082	0.467518	5.94804	2.71e-09	2.88e-08
CLEC12A|160364	CLEC12A	58.6208	5.14179	0.864739	5.94606	2.75e-09	2.91e-08
RGS14|10636	RGS14	289.598	-2.46383	0.414397	-5.94559	2.75e-09	2.92e-08
RNASE4|6038	RNASE4	769.274	2.32293	0.390774	5.94444	2.77e-09	2.94e-08
LOC222699|222699	LOC222699	110.712	2.66363	0.448212	5.94278	2.8e-09	2.96e-08
C2orf44|80304	C2orf44	650.71	1.01477	0.170781	5.94194	2.82e-09	2.98e-08
CARD16|114769	CARD16	260.376	3.20686	0.539697	5.94196	2.82e-09	2.98e-08
NCK1|4690	NCK1	1116.65	1.22641	0.206429	5.94111	2.83e-09	2.99e-08
TIPIN|54962	TIPIN	291.553	1.2838	0.216126	5.94007	2.85e-09	3.01e-08
GORAB|92344	GORAB	610.918	1.33011	0.223982	5.93844	2.88e-09	3.04e-08
MCM6|4175	MCM6	2214.27	1.53702	0.258861	5.93763	2.89e-09	3.05e-08
C6orf114|85411	C6orf114	26.5312	-2.76895	0.466603	-5.93429	2.95e-09	3.11e-08
LOC647946|647946	LOC647946	86.4092	4.47205	0.753692	5.93352	2.97e-09	3.12e-08
RFC4|5984	RFC4	824.224	1.66742	0.281034	5.93317	2.97e-09	3.13e-08
ELTD1|64123	ELTD1	943.343	2.05316	0.34611	5.9321	2.99e-09	3.15e-08
CASP3|836	CASP3	2312.99	1.62558	0.274127	5.93001	3.03e-09	3.18e-08
SP140L|93349	SP140L	414.663	2.43913	0.411315	5.93009	3.03e-09	3.18e-08
ACO2|50	ACO2	6864.55	-1.44139	0.243095	-5.92933	3.04e-09	3.19e-08
RABGAP1L|9910	RABGAP1L	281.737	-1.60848	0.271363	-5.92742	3.08e-09	3.23e-08
ITGB3BP|23421	ITGB3BP	490.534	1.73676	0.293016	5.92721	3.08e-09	3.23e-08
C7orf41|222166	C7orf41	9457.64	-2.91251	0.49145	-5.92637	3.1e-09	3.25e-08
CRLS1|54675	CRLS1	2235.92	1.25239	0.211352	5.92563	3.11e-09	3.26e-08
RFXANK|8625	RFXANK	1787.32	1.26158	0.212902	5.92566	3.11e-09	3.26e-08
HDGFRP3|50810	HDGFRP3	1944.92	-1.16421	0.196476	-5.92548	3.11e-09	3.26e-08
TMEM195|392636	TMEM195	227.626	4.02952	0.680084	5.92503	3.12e-09	3.27e-08
GRIN2A|2903	GRIN2A	539.845	-4.69353	0.792242	-5.92436	3.14e-09	3.28e-08
F2RL3|9002	F2RL3	49.6611	3.9239	0.66238	5.92393	3.14e-09	3.29e-08
CAMSAP1L1|23271	CAMSAP1L1	3172.6	-1.14483	0.193284	-5.92306	3.16e-09	3.3e-08
GALNTL4|374378	GALNTL4	669.191	-1.72463	0.291204	-5.92241	3.17e-09	3.31e-08
FAM108B1|51104	FAM108B1	967.988	-1.35839	0.229381	-5.92196	3.18e-09	3.32e-08
MAPK7|5598	MAPK7	1212.2	1.19896	0.202475	5.9215	3.19e-09	3.33e-08
PLEKHM2|23207	PLEKHM2	4552.93	-1.08613	0.183496	-5.91909	3.24e-09	3.37e-08
SH3TC2|79628	SH3TC2	218.681	-3.21985	0.544059	-5.91819	3.25e-09	3.39e-08
MICAL2|9645	MICAL2	1296.79	-3.24858	0.548939	-5.91793	3.26e-09	3.39e-08
CDCA3|83461	CDCA3	372.786	2.10062	0.354991	5.91738	3.27e-09	3.4e-08
SNX25|83891	SNX25	403.119	-1.25008	0.211329	-5.9153	3.31e-09	3.45e-08
PTPRN2|5799	PTPRN2	2993.92	-2.03052	0.343354	-5.9138	3.34e-09	3.48e-08
CD63|967	CD63	36180.1	2.0488	0.346468	5.91337	3.35e-09	3.48e-08
LOC90110|90110	LOC90110	367.428	-1.26761	0.214374	-5.9131	3.36e-09	3.49e-08
TTC31|64427	TTC31	683.088	1.10911	0.187578	5.91278	3.36e-09	3.49e-08
CDKN3|1033	CDKN3	403.917	2.53219	0.428304	5.91214	3.38e-09	3.5e-08
TMEM138|51524	TMEM138	849.496	1.20534	0.203913	5.91105	3.4e-09	3.52e-08
GLP2R|9340	GLP2R	10.9018	-6.81204	1.15262	-5.91005	3.42e-09	3.54e-08
NSMAF|8439	NSMAF	1336.11	0.988155	0.167227	5.90906	3.44e-09	3.56e-08
PLEKHH1|57475	PLEKHH1	1632.39	-3.17848	0.537977	-5.9082	3.46e-09	3.58e-08
NMT2|9397	NMT2	521.866	-1.28984	0.218451	-5.90446	3.54e-09	3.66e-08
SAP30|8819	SAP30	960.992	1.2557	0.212674	5.90436	3.54e-09	3.66e-08
AK5|26289	AK5	1135.52	-4.62959	0.784237	-5.9033	3.56e-09	3.68e-08
PROCR|10544	PROCR	484.433	2.44676	0.414523	5.90259	3.58e-09	3.7e-08
ATP2B3|492	ATP2B3	244.394	-5.36172	0.90857	-5.90127	3.61e-09	3.72e-08
AUH|549	AUH	352.526	-1.1726	0.198704	-5.90122	3.61e-09	3.72e-08
TSPAN12|23554	TSPAN12	1589.32	2.95436	0.500678	5.90072	3.62e-09	3.73e-08
ZBTB4|57659	ZBTB4	3918.69	-1.12871	0.191336	-5.89908	3.66e-09	3.77e-08
CLEC18B|497190	CLEC18B	587.086	3.19997	0.542494	5.89864	3.67e-09	3.78e-08
MNS1|55329	MNS1	342.332	2.37774	0.403128	5.89823	3.67e-09	3.78e-08
FAM160B1|57700	FAM160B1	706.72	-1.1298	0.191599	-5.8967	3.71e-09	3.82e-08
NALCN|259232	NALCN	604.99	-3.07452	0.521738	-5.89284	3.8e-09	3.9e-08
EPB41L3|23136	EPB41L3	1894.54	-2.8495	0.483623	-5.89199	3.82e-09	3.92e-08
ITGB3|3690	ITGB3	370.711	3.18346	0.540509	5.88975	3.87e-09	3.97e-08
C1orf95|375057	C1orf95	353.492	-3.53152	0.599699	-5.88882	3.89e-09	3.99e-08
MCCC2|64087	MCCC2	2520.72	1.00209	0.170193	5.88797	3.91e-09	4.01e-08
LRRC7|57554	LRRC7	97.9283	-4.63211	0.786752	-5.88764	3.92e-09	4.02e-08
SYT1|6857	SYT1	3359.41	-4.91458	0.83502	-5.88558	3.97e-09	4.07e-08
ABTB1|80325	ABTB1	739.952	-1.47623	0.250835	-5.88529	3.97e-09	4.07e-08
HEATR5B|54497	HEATR5B	1103.17	-1.0846	0.184322	-5.88429	4e-09	4.09e-08
TMEM179B|374395	TMEM179B	1821.52	1.56329	0.265682	5.88406	4e-09	4.1e-08
FSTL5|56884	FSTL5	78.835	-4.68163	0.79568	-5.88381	4.01e-09	4.1e-08
TCF12|6938	TCF12	8833.94	1.91648	0.325731	5.88363	4.01e-09	4.1e-08
C6orf15|29113	C6orf15	148.588	9.85709	1.67593	5.88156	4.06e-09	4.15e-08
CAMSAP1|157922	CAMSAP1	1990.42	-1.59578	0.271392	-5.87997	4.1e-09	4.19e-08
PBX3|5090	PBX3	1304.73	1.77248	0.301556	5.87779	4.16e-09	4.24e-08
FCGR2C|9103	FCGR2C	167.437	3.61603	0.615277	5.87708	4.18e-09	4.26e-08
JAKMIP1|152789	JAKMIP1	297.245	-4.14349	0.705175	-5.87583	4.21e-09	4.29e-08
NAA30|122830	NAA30	962.115	-1.16157	0.197723	-5.87474	4.23e-09	4.31e-08
NPC2|10577	NPC2	8572.16	2.40423	0.409235	5.87493	4.23e-09	4.31e-08
POT1|25913	POT1	1631.86	1.32852	0.226148	5.87457	4.24e-09	4.31e-08
PRCP|5547	PRCP	9630.43	2.00943	0.342054	5.87461	4.24e-09	4.31e-08
RIMS1|22999	RIMS1	234.537	-4.25754	0.724722	-5.87472	4.24e-09	4.31e-08
SPPL2A|84888	SPPL2A	1005.6	1.44324	0.245672	5.87468	4.24e-09	4.31e-08
DEAF1|10522	DEAF1	2379.41	-1.3654	0.232456	-5.87379	4.26e-09	4.33e-08
KL|9365	KL	40.8894	-2.62324	0.44664	-5.87328	4.27e-09	4.34e-08
SPRY1|10252	SPRY1	1604.82	2.67229	0.455068	5.87228	4.3e-09	4.36e-08
CDC42EP2|10435	CDC42EP2	334.645	-1.94789	0.331821	-5.87031	4.35e-09	4.41e-08
TNFRSF1A|7132	TNFRSF1A	5949.75	1.79893	0.30645	5.87021	4.35e-09	4.41e-08
RNF122|79845	RNF122	672.145	2.36589	0.403228	5.86736	4.43e-09	4.49e-08
HLA-B|3106	HLA-B	43449.9	2.54715	0.434172	5.86667	4.45e-09	4.5e-08
CALN1|83698	CALN1	383.435	-4.47446	0.762786	-5.86594	4.47e-09	4.52e-08
ZNF554|115196	ZNF554	293.307	-1.16366	0.198376	-5.86596	4.47e-09	4.52e-08
STK33|65975	STK33	592.031	2.25103	0.383843	5.86444	4.51e-09	4.56e-08
DLGAP2|9228	DLGAP2	114.546	-5.25814	0.896719	-5.86376	4.53e-09	4.57e-08
ARPP19|10776	ARPP19	9533.91	-1.2012	0.204887	-5.86274	4.55e-09	4.6e-08
KCNK4|50801	KCNK4	46.3455	-3.67008	0.626235	-5.86054	4.61e-09	4.66e-08
SREBF2|6721	SREBF2	5220.9	-1.83834	0.313727	-5.85966	4.64e-09	4.68e-08
KRAS|3845	KRAS	1510.01	-0.975382	0.166491	-5.85846	4.67e-09	4.71e-08
ZNRD1|30834	ZNRD1	682.484	1.78084	0.303989	5.85824	4.68e-09	4.71e-08
HSPG2|3339	HSPG2	4595.65	2.75832	0.470851	5.85815	4.68e-09	4.71e-08
PEG3|5178	PEG3	2501.78	-3.04677	0.520199	-5.85694	4.71e-09	4.75e-08
OR2W3|343171	OR2W3	9.01623	-3.38561	0.578158	-5.85586	4.75e-09	4.78e-08
EFEMP1|2202	EFEMP1	14034.4	3.36701	0.575109	5.85456	4.78e-09	4.81e-08
HS6ST3|266722	HS6ST3	338.988	-4.51438	0.771109	-5.8544	4.79e-09	4.81e-08
FZD7|8324	FZD7	1920.96	2.80551	0.47926	5.85383	4.8e-09	4.83e-08
KCNJ1|3758	KCNJ1	8.44982	-3.10899	0.531321	-5.85144	4.87e-09	4.89e-08
CELSR2|1952	CELSR2	5598.26	-1.9334	0.330431	-5.85117	4.88e-09	4.9e-08
LRFN2|57497	LRFN2	82.1339	-4.47456	0.764722	-5.85122	4.88e-09	4.9e-08
ECM2|1842	ECM2	1183.63	2.72285	0.46536	5.85106	4.88e-09	4.9e-08
TMEM191A|84222	TMEM191A	10.4771	-3.14166	0.536957	-5.85085	4.89e-09	4.9e-08
SLC38A6|145389	SLC38A6	361.088	1.6665	0.284845	5.85055	4.9e-09	4.91e-08
SQRDL|58472	SQRDL	1012.79	2.16212	0.36957	5.85036	4.9e-09	4.91e-08
EFNA3|1944	EFNA3	385.642	-2.31253	0.39535	-5.84933	4.94e-09	4.94e-08
CHN2|1124	CHN2	539.023	-2.18569	0.37376	-5.84784	4.98e-09	4.98e-08
JAG2|3714	JAG2	407.258	-2.00908	0.343556	-5.8479	4.98e-09	4.98e-08
TECPR2|9895	TECPR2	1838.16	-1.68436	0.288061	-5.84722	5e-09	4.99e-08
FAIM3|9214	FAIM3	133.921	2.71948	0.46531	5.84446	5.08e-09	5.07e-08
SST|6750	SST	204.209	-5.26539	0.900964	-5.84417	5.09e-09	5.08e-08
TMEM149|79713	TMEM149	494.359	1.80883	0.309512	5.84414	5.09e-09	5.08e-08
SLFN12|55106	SLFN12	143.15	2.65452	0.454241	5.84386	5.1e-09	5.08e-08
PDE6G|5148	PDE6G	26.7011	3.17913	0.544062	5.84331	5.12e-09	5.1e-08
MATR3|9782	MATR3	13228.5	-0.839027	0.143602	-5.84273	5.14e-09	5.11e-08
TUBGCP2|10844	TUBGCP2	1994.15	-0.976495	0.16714	-5.84237	5.15e-09	5.12e-08
KCNJ9|3765	KCNJ9	391.981	-4.10311	0.702657	-5.83943	5.24e-09	5.21e-08
KIAA1598|57698	KIAA1598	1893.88	-2.6842	0.459689	-5.83917	5.25e-09	5.22e-08
KIAA1644|85352	KIAA1644	425.727	-4.78992	0.82045	-5.83816	5.28e-09	5.24e-08
CPLX3|594855	CPLX3	63.9695	-4.7626	0.815825	-5.83777	5.29e-09	5.25e-08
ETV1|2115	ETV1	7229.21	2.29854	0.393737	5.83775	5.29e-09	5.25e-08
LPPR4|9890	LPPR4	1767.66	-2.59198	0.444	-5.8378	5.29e-09	5.25e-08
NECAB3|63941	NECAB3	725.591	-1.61583	0.276882	-5.8358	5.35e-09	5.31e-08
NHEDC2|133308	NHEDC2	761.186	-1.16178	0.1991	-5.83518	5.37e-09	5.33e-08
USP7|7874	USP7	3607.64	-1.02865	0.17634	-5.83335	5.43e-09	5.38e-08
PTPRR|5801	PTPRR	123.13	-4.37781	0.751036	-5.82902	5.58e-09	5.52e-08
THEMIS|387357	THEMIS	25.7633	-3.50611	0.601493	-5.82901	5.58e-09	5.52e-08
KIAA0748|9840	KIAA0748	105.67	-5.05578	0.867603	-5.82729	5.63e-09	5.57e-08
NPTX1|4884	NPTX1	2188.38	-4.59489	0.788538	-5.8271	5.64e-09	5.58e-08
CACNA1E|777	CACNA1E	332.091	-3.91392	0.671827	-5.82579	5.68e-09	5.62e-08
SENP5|205564	SENP5	1294.49	-0.974389	0.167272	-5.82518	5.71e-09	5.63e-08
SULT4A1|25830	SULT4A1	759.418	-5.13807	0.882113	-5.82473	5.72e-09	5.65e-08
KCNJ12|3768	KCNJ12	50.8466	-4.246	0.729022	-5.82425	5.74e-09	5.66e-08
HPCAL4|51440	HPCAL4	1604.74	-4.31053	0.740137	-5.82396	5.75e-09	5.67e-08
CACNA1C|775	CACNA1C	503.687	-3.20732	0.550801	-5.82301	5.78e-09	5.7e-08
SLC48A1|55652	SLC48A1	2976.6	-1.66309	0.285618	-5.82276	5.79e-09	5.7e-08
CDKL2|8999	CDKL2	90.5228	-4.02814	0.691987	-5.82111	5.85e-09	5.76e-08
ELOVL4|6785	ELOVL4	388.9	-2.17956	0.374451	-5.82068	5.86e-09	5.76e-08
HTT|3064	HTT	3205.76	-1.5042	0.25842	-5.82076	5.86e-09	5.76e-08
PQLC1|80148	PQLC1	1814.82	-1.10831	0.190411	-5.82063	5.86e-09	5.76e-08
C10orf81|79949	C10orf81	62.2942	6.89215	1.18427	5.81975	5.89e-09	5.79e-08
RGS4|5999	RGS4	1187.85	-4.31359	0.741565	-5.81687	6e-09	5.89e-08
KCNA2|3737	KCNA2	111.697	-2.72573	0.468607	-5.81666	6e-09	5.89e-08
RFWD3|55159	RFWD3	1083.44	1.43895	0.247415	5.81596	6.03e-09	5.91e-08
SSTR3|6753	SSTR3	11.7716	-5.53205	0.95119	-5.81593	6.03e-09	5.91e-08
OST4|100128731	OST4	4970.4	1.73891	0.299003	5.81569	6.04e-09	5.92e-08
SV2B|9899	SV2B	823.461	-5.32221	0.915531	-5.81325	6.13e-09	6e-08
PJA1|64219	PJA1	2518.64	-1.04735	0.180222	-5.81144	6.19e-09	6.06e-08
LMAN2|10960	LMAN2	4869.72	1.23543	0.212591	5.8113	6.2e-09	6.07e-08
LFNG|3955	LFNG	4275.25	2.74859	0.472987	5.81114	6.2e-09	6.07e-08
FAM72A|729533	FAM72A	41.5809	2.62393	0.451568	5.81072	6.22e-09	6.08e-08
CTSC|1075	CTSC	3689.14	2.70224	0.465097	5.81005	6.25e-09	6.1e-08
TMEM63A|9725	TMEM63A	1250.57	-2.38039	0.409715	-5.80986	6.25e-09	6.11e-08
RTN1|6252	RTN1	5504.35	-3.159	0.543763	-5.80951	6.27e-09	6.12e-08
DOK6|220164	DOK6	253.813	-4.1235	0.709833	-5.80911	6.28e-09	6.12e-08
USP12|219333	USP12	349.481	-1.706	0.293678	-5.80908	6.28e-09	6.12e-08
SLC1A5|6510	SLC1A5	1234.59	2.29908	0.39596	5.80634	6.39e-09	6.22e-08
SNAP25|6616	SNAP25	6680.81	-4.43879	0.764537	-5.80585	6.4e-09	6.24e-08
CUL2|8453	CUL2	985.772	-1.03437	0.178198	-5.80463	6.45e-09	6.28e-08
DBI|1622	DBI	20745.3	2.21246	0.381238	5.80336	6.5e-09	6.32e-08
MGC12982|84793	MGC12982	107.942	3.39745	0.585432	5.80331	6.5e-09	6.32e-08
SNRNP40|9410	SNRNP40	1668.98	1.26936	0.218792	5.80168	6.57e-09	6.38e-08
FLJ90757|440465	FLJ90757	1310.48	-1.62489	0.280077	-5.80159	6.57e-09	6.38e-08
MARK4|57787	MARK4	1716.76	-1.16025	0.200014	-5.80083	6.6e-09	6.41e-08
WDR34|89891	WDR34	2486.91	1.7217	0.296806	5.80076	6.6e-09	6.41e-08
ZCCHC9|84240	ZCCHC9	623.875	1.38123	0.238118	5.8006	6.61e-09	6.41e-08
DFNA5|1687	DFNA5	2523.61	1.40367	0.242043	5.79926	6.66e-09	6.46e-08
RASAL1|8437	RASAL1	228.438	-5.49713	0.947981	-5.79878	6.68e-09	6.47e-08
MUC1|4582	MUC1	464.253	2.64386	0.455974	5.79828	6.7e-09	6.49e-08
EPHB4|2050	EPHB4	1446.89	2.46178	0.424631	5.79744	6.73e-09	6.52e-08
KIAA0368|23392	KIAA0368	2690.6	-1.43636	0.247808	-5.79626	6.78e-09	6.56e-08
ADRB3|155	ADRB3	3.33232	-3.9128	0.675151	-5.79544	6.81e-09	6.59e-08
SLC25A27|9481	SLC25A27	363.886	-3.18931	0.550366	-5.79489	6.84e-09	6.61e-08
RDH10|157506	RDH10	2701.18	3.04511	0.525502	5.79467	6.85e-09	6.61e-08
KIAA1324|57535	KIAA1324	262.813	-3.03671	0.52409	-5.79426	6.86e-09	6.63e-08
PCNT|5116	PCNT	1238.14	-1.6483	0.284535	-5.79294	6.92e-09	6.68e-08
CALR|811	CALR	32782	1.31558	0.227105	5.79283	6.92e-09	6.68e-08
GPR83|10888	GPR83	75.7887	-4.78044	0.825384	-5.79178	6.96e-09	6.72e-08
TUBG2|27175	TUBG2	1531.01	-1.4325	0.247518	-5.78747	7.15e-09	6.89e-08
SLC11A1|6556	SLC11A1	2058.51	2.91813	0.504415	5.78518	7.24e-09	6.98e-08
ATP6V1D|51382	ATP6V1D	2768.37	-1.12794	0.195042	-5.7831	7.33e-09	7.06e-08
DMRTC1B|728656	DMRTC1B	109.214	-2.57297	0.444954	-5.78255	7.36e-09	7.08e-08
HIST1H2BH|8345	HIST1H2BH	14.9178	6.51383	1.12652	5.78228	7.37e-09	7.09e-08
MFSD1|64747	MFSD1	2770.92	1.41297	0.24442	5.78091	7.43e-09	7.14e-08
MAPKAPK3|7867	MAPKAPK3	1900.41	1.42747	0.246951	5.78036	7.45e-09	7.16e-08
AIDA|64853	AIDA	1884.02	0.901453	0.155984	5.77912	7.51e-09	7.21e-08
STK36|27148	STK36	1471.28	1.60512	0.277772	5.77857	7.53e-09	7.23e-08
CXCR7|57007	CXCR7	2208.55	2.00828	0.347569	5.77808	7.56e-09	7.25e-08
CCDC71|64925	CCDC71	901.58	1.05356	0.182364	5.77723	7.59e-09	7.28e-08
CHD3|1107	CHD3	3390.51	-2.05215	0.355227	-5.777	7.6e-09	7.29e-08
[truncated: 5,658 more rows]

## Sheet: Table S2
Table S2. HTA2.0 dataset
Probe Set ID	p ( T Test unpaired [45] Vs [N] P <= 1.0 FC >=1.0 )	FC (abs) ( T Test unpaired [45] Vs [N] P <= 1.0 FC >=1.0 )	Regulation ( T Test unpaired [45] Vs [N] P <= 1.0 FC >=1.0 )	43-3@52084400939211081615420892107306.rma-gene-full-Signal(normalized)	50-2@52084400939209081615420892107208.rma-gene-full-Signal(normalized)	57-2@52084400939209081615420892107199.rma-gene-full-Signal(normalized)	N1-2@52084400939210081615420892107242.rma-gene-full-Signal(normalized)	N5-2@52084400936280062015420497425399.rma-gene-full-Signal(normalized)	N6-2@52084400939209081615420892107196.rma-gene-full-Signal(normalized)	Primary ID	Gene ID	Gene Accession	Gene Symbol	Gene Description	Cytoband	DataBase Source	mRna - Description	UniGene ID	Chromosome	Strand	Start	Stop	SwissProt mRna Accession	SwissProt accession	GO Biological Process ID	GO Biological Process Term	GO Cellular Component ID	GO Cellular Component Term	GO Molecular Function ID	GO Molecular Function Term	Pathway Name	Protein Domains - Source	Protein Domains - Accession or domain name	category	locus type	OE locus type
TC01000003.hg.1	0.949678	1.006	up	4.31012	4.52375	4.66533	4.36278	4.4835	4.62703	OR4F5	79501///79501	NM_001005484	OR4F5	olfactory receptor, family 4, subfamily F, member 5	1p36.33	RefSeq	Homo sapiens olfactory receptor, family 4, subfamily F, member 5 (OR4F5), mRNA.	Hs.554500	chr1	+	69091	70008	---	---	---	---	GO:0005886 // GO:0016021	plasma membrane // integral to membrane	GO:0004930 // GO:0004984	G-protein coupled receptor activity // olfactory receptor activity	---	---	---	main	Coding	Coding
TC01000006.hg.1	0.0410976	1.34941	up	12.35	11.9971	12.2149	11.9537	11.6088	11.7025	uc001aaq.2	---	---	---	---	---	UCSC Genes	---	---	chr1	+	321084	321115	---	---	---	---	---	---	---	---	---	---	---	main	Coding	Coding
TC01000007.hg.1	0.0353682	1.51905	up	11.7892	11.2429	11.741	11.1389	10.969	10.8557	uc001aar.2	---	---	---	---	---	UCSC Genes	---	---	chr1	+	321146	321207	---	---	---	---	---	---	---	---	---	---	---	main	Coding	Coding
TC01000009.hg.1	0.0818636	1.24234	down	4.21635	3.99074	3.89947	4.41761	4.47164	4.15649	OR4F29	729759///26683///81399///729759///81399///26683///81399///729759///26683	NM_001005221	OR4F29	olfactory receptor, family 4, subfamily F, member 29	1p36.33	RefSeq	Homo sapiens olfactory receptor, family 4, subfamily F, member 29 (OR4F29), mRNA.	---	chr1	+	367640	368634	BC137547	Q6IEY1	---	---	GO:0005886 // GO:0016021	plasma membrane // integral to membrane	GO:0004930 // GO:0004984	G-protein coupled receptor activity // olfactory receptor activity	---	---	---	main	Coding	Coding
TC01000010.hg.1	0.396262	1.08215	up	5.88292	5.5183	5.6619	5.63123	5.4615	5.62868	uc001aax.1	---	---	---	---	---	UCSC Genes	---	---	chr1	+	420206	421839	---	---	---	---	---	---	---	---	---	---	---	main	Coding	Coding
TC01000013.hg.1	0.599708	1.23178	down	10.6549	9.75482	8.89333	10.2286	9.78202	10.1947	uc001abb.3	---	---	---	---	---	UCSC Genes	---	---	chr1	+	568844	568913	---	---	---	---	---	---	---	---	---	---	---	main	Coding	Coding
TC01000016.hg.1	0.0252422	1.56914	down	7.11463	6.76592	6.61884	7.55914	7.2575	7.63268	ENST00000358533	---	---	---	---	---	ENSEMBL	cdna:known chromosome:GRCh37:1:721320:722513:1 gene:ENSG00000197049 gene_biotype:protein_coding transcript_biotype:protein_coding	---	chr1	+	721320	722513	---	---	---	---	---	---	---	---	---	---	---	main	Coding	Coding
TC01000020.hg.1	0.426647	1.03977	up	8.07106	8.2335	8.27619	8.11587	8.15776	8.13833	SAMD11	148398///148398///148398///148398///148398	NM_152486	SAMD11	sterile alpha motif domain containing 11	1p36.33	RefSeq	Homo sapiens sterile alpha motif domain containing 11 (SAMD11), mRNA.	Hs.335293	chr1	+	860260	879961	BC024295	Q96NU1	---	---	GO:0005634	nucleus	---	---	---	---	---	main	Coding	Coding
TC01000021.hg.1	0.436309	1.03412	up	7.4959	7.63432	7.67966	7.56227	7.56564	7.53677	KLHL17	339451///339451///339451///339451///339451	NM_198317	KLHL17	kelch-like 17 (Drosophila)	1p36.33	RefSeq	Homo sapiens kelch-like 17 (Drosophila) (KLHL17), mRNA.	Hs.109212	chr1	+	895967	901099	NM_198317	B3KXL7	GO:0007420 // GO:0016567 // GO:0030036 // GO:0030036	brain development // protein ubiquitination // actin cytoskeleton organization // actin cytoskeleton organization	GO:0005886 // GO:0014069 // GO:0015629 // GO:0015629 // GO:0030054 // GO:0032839 // GO:0043025 // GO:0045211	plasma membrane // postsynaptic density // actin cytoskeleton // actin cytoskeleton // cell junction // dendrite cytoplasm // neuronal cell body // postsynaptic membrane	GO:0031208 // GO:0032947 // GO:0032947 // GO:0051015	POZ domain binding // protein complex scaffold // protein complex scaffold // actin filament binding	---	---	---	main	Coding	Coding
TC01000022.hg.1	0.0435153	1.11233	up	7.8144	7.90804	7.98423	7.71048	7.76505	7.77038	PLEKHN1	84069///84069///84069///84069///84069///84069///84069///84069	NM_001160184	PLEKHN1	pleckstrin homology domain containing, family N member 1	1p36.33	RefSeq	Homo sapiens pleckstrin homology domain containing, family N member 1 (PLEKHN1), transcript variant 2, mRNA.	Hs.528691	chr1	+	901877	911245	NM_001160184	Q494U1	---	---	---	---	GO:0005543	phospholipid binding	---	---	---	main	Coding	Coding
TC01000023.hg.1	0.37843	1.14241	up	7.65313	7.95516	8.25525	7.67098	7.6811	7.9352	ISG15	9636///9636///9636	NM_005101	ISG15	ISG15 ubiquitin-like modifier	1p36.33	RefSeq	Homo sapiens ISG15 ubiquitin-like modifier (ISG15), mRNA.	Hs.458485	chr1	+	948803	949920	BC009507	P05161	GO:0007267 // GO:0009615 // GO:0019221 // GO:0019941 // GO:0032020 // GO:0032480 // GO:0044419 // GO:0045087 // GO:0060337	cell-cell signaling // response to virus // cytokine-mediated signaling pathway // modification-dependent protein catabolic process // ISG15-protein conjugation // negative regulation of type I interferon production // interspecies interaction between organisms // innate immune response // type I interferon-mediated signaling pathway	GO:0005615 // GO:0005737 // GO:0005829	extracellular space // cytoplasm // cytosol	GO:0031386	protein tag	---	---	---	main	Coding	Coding
TC01000024.hg.1	0.0270452	1.32886	up	8.10017	8.41928	8.48791	7.92519	7.90103	7.95056	AGRN	375790///375790///375790///375790	NM_198576	AGRN	agrin	1p36.33	RefSeq	Homo sapiens agrin (AGRN), mRNA.	Hs.273330	chr1	+	955503	991499	NM_198576	O00468	GO:0001934 // GO:0007009 // GO:0007165 // GO:0007213 // GO:0007411 // GO:0007416 // GO:0008582 // GO:0032314 // GO:0043113 // GO:0043113 // GO:0043525 // GO:0045162 // GO:0045213 // GO:0045944 // GO:0050808 // GO:2000541	positive regulation of protein phosphorylation // plasma membrane organization // signal transduction // G-protein coupled acetylcholine receptor signaling pathway // axon guidance // synapse assembly // regulation of synaptic growth at neuromuscular junction // regulation of Rac GTPase activity // receptor clustering // receptor clustering // positive regulation of neuron apoptotic process // cl…	GO:0005605 // GO:0005615 // GO:0009986 // GO:0031012 // GO:0031012 // GO:0045202	basal lamina // extracellular space // cell surface // extracellular matrix // extracellular matrix // synapse	GO:0005200 // GO:0005515 // GO:0030548 // GO:0043236	structural constituent of cytoskeleton // protein binding // acetylcholine receptor regulator activity // laminin binding	---	---	---	main	Coding	Coding
TC01000030.hg.1	0.193068	1.08551	up	7.53757	7.65717	7.78484	7.51892	7.51365	7.5919	TTLL10	254173///254173///254173///254173///254173///254173///254173	NM_001130045	TTLL10	tubulin tyrosine ligase-like family, member 10	1p36.33	RefSeq	Homo sapiens tubulin tyrosine ligase-like family, member 10 (TTLL10), transcript variant 1, mRNA.	Hs.454835	chr1	+	1109264	1133315	NM_001130045	Q6ZVT0	GO:0018094	protein polyglycylation	GO:0005737 // GO:0005886 // GO:0031965	cytoplasm // plasma membrane // nuclear membrane	GO:0004835 // GO:0005524 // GO:0070735	tubulin-tyrosine ligase activity // ATP binding // protein-glycine ligase activity	---	---	---	main	Coding	Coding
TC01000031.hg.1	0.160902	1.29891	up	7.98412	8.42836	8.00002	8.01444	7.45229	7.81385	B3GALT6	126792///126792	NM_080605	B3GALT6	UDP-Gal:betaGal beta 1,3-galactosyltransferase polypeptide 6	1p36.33	RefSeq	Homo sapiens UDP-Gal:betaGal beta 1,3-galactosyltransferase polypeptide 6 (B3GALT6), mRNA.	Hs.284284	chr1	+	1167629	1170421	NM_080605	Q499Z2	GO:0006024 // GO:0006486 // GO:0015012 // GO:0030206	glycosaminoglycan biosynthetic process // protein glycosylation // heparan sulfate proteoglycan biosynthetic process // chondroitin sulfate biosynthetic process	GO:0005797 // GO:0016021 // GO:0032580	Golgi medial cisterna // integral to membrane // Golgi cisterna membrane	GO:0008499 // GO:0035250 // GO:0047220	UDP-galactose:beta-N-acetylglucosamine beta-1,3-galactosyltransferase activity // UDP-galactosyltransferase activity // galactosylxylosylprotein 3-beta-galactosyltransferase activity	---	---	---	main	Coding	Coding
TC01000032.hg.1	0.387855	1.02325	up	7.63856	7.64778	7.73271	7.62171	7.62484	7.67301	SCNN1D	6339///6339///6339///6339///6339///6339///6339///6339///6339///6339	NM_001130413	SCNN1D	sodium channel, non-voltage-gated 1, delta subunit	1p36.3-p36.2	RefSeq	Homo sapiens sodium channel, non-voltage-gated 1, delta subunit (SCNN1D), transcript variant 1, mRNA.	Hs.512681	chr1	+	1210603	1227409	BC125074	P51172	GO:0006814 // GO:0050896 // GO:0050909	sodium ion transport // response to stimulus // sensory perception of taste	GO:0016021	integral to membrane	GO:0005515 // GO:0015280	protein binding // ligand-gated sodium channel activity	---	---	---	main	Coding	Coding
TC01000033.hg.1	0.34722	1.07533	up	7.67926	7.88795	8.00982	7.71644	7.76486	7.78139	PUSL1	126789///126789///126789///126789	NM_153339	PUSL1	pseudouridylate synthase-like 1	1p36.33	RefSeq	Homo sapiens pseudouridylate synthase-like 1 (PUSL1), mRNA.	Hs.400659	chr1	+	1243947	1247057	NM_153339	Q8N0Z8	GO:0001522 // GO:0008033	pseudouridine synthesis // tRNA processing	---	---	GO:0003723 // GO:0009982	RNA binding // pseudouridine synthase activity	---	---	---	main	Coding	Coding
TC01000034.hg.1	0.232342	1.0881	up	7.34828	7.64549	7.52737	7.37916	7.3791	7.39746	GLTPD1	80772///80772///80772	NM_001029885	GLTPD1	glycolipid transfer protein domain containing 1	1p36.33	RefSeq	Homo sapiens glycolipid transfer protein domain containing 1 (GLTPD1), mRNA.	Hs.515689	chr1	+	1260136	1264277	NM_001029885	Q5TA50	---	---	GO:0005737	cytoplasm	GO:0017089 // GO:0051861	glycolipid transporter activity // glycolipid binding	---	---	---	main	Coding	Coding
TC01000035.hg.1	0.10365	1.08012	up	7.20805	7.29152	7.3842	7.16388	7.21212	7.17422	TAS1R3	83756///83756	NM_152228	TAS1R3	taste receptor, type 1, member 3	1p36.33	RefSeq	Homo sapiens taste receptor, type 1, member 3 (TAS1R3), mRNA.	Hs.740994	chr1	+	1266694	1270686	---	---	GO:0001582 // GO:0007186 // GO:0050916 // GO:0050917	detection of chemical stimulus involved in sensory perception of sweet taste // G-protein coupled receptor signaling pathway // sensory perception of sweet taste // sensory perception of umami taste	GO:0005886 // GO:0016021	plasma membrane // integral to membrane	GO:0008527 // GO:0033041 // GO:0046982	taste receptor activity // sweet taste receptor activity // protein heterodimerization activity	---	---	---	main	Coding	Coding
TC01000038.hg.1	0.570187	1.05268	up	8.38288	8.68704	8.73834	8.47349	8.49361	8.61895	TMEM88B	643965///643965	NM_001146685	TMEM88B	transmembrane protein 88B	1p36.33	RefSeq	Homo sapiens transmembrane protein 88B (TMEM88B), mRNA.	Hs.729765	chr1	+	1361508	1363167	---	---	---	---	GO:0016021	integral to membrane	---	---	---	---	---	main	Coding	Coding
TC01000040.hg.1	0.151324	1.11175	up	8.08948	8.36208	8.22756	8.06342	8.13939	8.01779	VWA1	64856///64856///64856///64856///64856///64856///64856	NM_199121	VWA1	von Willebrand factor A domain containing 1	1p36.33	RefSeq	Homo sapiens von Willebrand factor A domain containing 1 (VWA1), transcript variant 2, mRNA.	Hs.449009	chr1	+	1370241	1378262	NM_199121	Q6PCB0	GO:0030198	extracellular matrix organization	GO:0005604 // GO:0005614	basement membrane // interstitial matrix	---	---	---	---	---	main	Coding	Coding
TC01000041.hg.1	0.237848	1.12122	up	7.27623	7.46777	7.49035	7.39417	7.06161	7.28338	ATAD3C	219293///219293///219293	NM_001039211	ATAD3C	ATPase family, AAA domain containing 3C	1p36.33	RefSeq	Homo sapiens ATPase family, AAA domain containing 3C (ATAD3C), mRNA.	Hs.724767	chr1	+	1385069	1405538	NM_001039211	Q5T2N8	---	---	---	---	GO:0005524 // GO:0017111	ATP binding // nucleoside-triphosphatase activity	---	---	---	main	Coding	Coding
TC01000042.hg.1	0.108691	1.07819	up	8.05291	8.22702	8.18188	8.05703	8.03005	8.04889	ATAD3B	83858///83858///83858///83858///83858///83858///83858///83858	NM_031921	ATAD3B	ATPase family, AAA domain containing 3B	1p36.33	RefSeq	Homo sapiens ATPase family, AAA domain containing 3B (ATAD3B), nuclear gene encoding mitochondrial protein, mRNA.	Hs.729021	chr1	+	1407143	1444689	BC002542	Q5T9A4	---	---	---	---	GO:0005524 // GO:0017111	ATP binding // nucleoside-triphosphatase activity	---	---	---	main	Coding	Coding
TC01000043.hg.1	0.233812	1.0904	up	8.15982	8.40476	8.31258	8.25286	8.06956	8.18019	ATAD3A	55210///55210///55210///55210///55210///55210///55210///55210///55210///55210///55210///55210	NM_001170536	ATAD3A	ATPase family, AAA domain containing 3A	1p36.33	RefSeq	Homo sapiens ATPase family, AAA domain containing 3A (ATAD3A), nuclear gene encoding mitochondrial protein, transcript variant 3, mRNA.	Hs.23413	chr1	+	1447523	1470067	NM_001170536	B3KPB3	GO:0016049 // GO:0043066	cell growth // negative regulation of apoptotic process	GO:0005739	mitochondrion	GO:0005524 // GO:0017111	ATP binding // nucleoside-triphosphatase activity	---	---	---	main	Coding	Coding
TC01000044.hg.1	0.886362	1.01351	up	6.64781	6.77998	6.59415	6.77672	6.76136	6.4258	ENST00000366221	---	---	---	---	---	ENSEMBL	cdna:known chromosome:GRCh37:1:1510355:1511373:1 gene:ENSG00000215014 gene_biotype:protein_coding transcript_biotype:protein_coding	---	chr1	+	1510355	1511373	---	---	---	---	---	---	---	---	---	---	---	main	Coding	Coding
TC01000046.hg.1	0.356479	1.04139	up	8.13232	8.25601	8.31243	8.17683	8.1429	8.20551	MIB2	142678///142678///142678///142678///142678///142678///142678///142678///142678///142678///142678///142678///142678///142678///142678///142678///142678///142678	NM_080875	MIB2	mindbomb E3 ubiquitin protein ligase 2	1p36.33	RefSeq	Homo sapiens mindbomb E3 ubiquitin protein ligase 2 (MIB2), transcript variant 1, mRNA.	Hs.135805 // Hs.593430	chr1	+	1550795	1565990	NM_080875	Q96AX9	GO:0007165 // GO:0007219 // GO:0043123	signal transduction // Notch signaling pathway // positive regulation of I-kappaB kinase/NF-kappaB cascade	GO:0005768	endosome	GO:0003779 // GO:0004842 // GO:0004871 // GO:0008270	actin binding // ubiquitin-protein ligase activity // signal transducer activity // zinc ion binding	---	---	---	main	Coding	Coding
TC01000047.hg.1	0.146469	1.08016	up	7.82928	7.92563	8.0423	7.83131	7.82037	7.81182	MMP23B	8510///8511///8510///8510///8510///8510///8510	NM_006983	MMP23B	matrix metallopeptidase 23B	1p36.3	RefSeq	Homo sapiens matrix metallopeptidase 23B (MMP23B), mRNA.	Hs.192316	chr1	+	1567474	1570639	NM_006983	O75900	GO:0000003 // GO:0006508 // GO:0006508	reproduction // proteolysis // proteolysis	GO:0005578 // GO:0005622 // GO:0005789 // GO:0016021 // GO:0031012	proteinaceous extracellular matrix // intracellular // endoplasmic reticulum membrane // integral to membrane // extracellular matrix	GO:0004222 // GO:0004222 // GO:0004222 // GO:0008237 // GO:0008270 // GO:0008270	metalloendopeptidase activity // metalloendopeptidase activity // metalloendopeptidase activity // metallopeptidase activity // zinc ion binding // zinc ion binding	Matrix_Metalloproteinases	---	---	main	Coding	Coding
TC01000048.hg.1	0.383156	1.05688	up	7.88358	7.95346	8.10428	7.803	7.9405	7.9584	uc001ahi.1	---	---	---	---	---	UCSC Genes	---	---	chr1	+	1631378	1633247	---	---	---	---	---	---	---	---	---	---	---	main	Coding	Coding
TC01000052.hg.1	0.131476	1.04185	up	7.48184	7.55912	7.5498	7.47894	7.50047	7.43391	CALML6	163688///163688///163688///163688	NM_138705	CALML6	calmodulin-like 6	1p36.33	RefSeq	Homo sapiens calmodulin-like 6 (CALML6), mRNA.	Hs.85902	chr1	+	1846266	1848735	---	---	---	---	GO:0005634 // GO:0005730 // GO:0005737 // GO:0043231	nucleus // nucleolus // cytoplasm // intracellular membrane-bounded organelle	GO:0005509	calcium ion binding	---	---	---	main	Coding	Coding
TC01000053.hg.1	0.194396	1.26592	down	8.28919	7.73299	7.57024	8.19965	8.17478	8.23853	GABRD	2563///2563///2563	NM_000815	GABRD	gamma-aminobutyric acid (GABA) A receptor, delta	1p36.3	RefSeq	Homo sapiens gamma-aminobutyric acid (GABA) A receptor, delta (GABRD), mRNA.	Hs.113882	chr1	+	1950768	1962192	BC033801	O14764	GO:0006810 // GO:0007165 // GO:0007268	transport // signal transduction // synaptic transmission	GO:0005887 // GO:0030054 // GO:0034707 // GO:0045211	integral to plasma membrane // cell junction // chloride channel complex // postsynaptic membrane	GO:0004890 // GO:0005230 // GO:0005254	GABA-A receptor activity // extracellular ligand-gated ion channel activity // chloride channel activity	---	---	---	main	Coding	Coding
TC01000054.hg.1	0.363731	1.0732	down	7.92831	7.6121	7.71318	7.83653	7.92001	7.80282	PRKCZ	5590///5590///5590///5590///5590///5590///5590///5590///5590///5590///5590	NM_002744	PRKCZ	protein kinase C, zeta	1p36.33-p36.2	RefSeq	Homo sapiens protein kinase C, zeta (PRKCZ), transcript variant 1, mRNA.	Hs.496255	chr1	+	1981909	2116834	NM_002744	Q05513	GO:0000226 // GO:0006468 // GO:0006916 // GO:0006954 // GO:0007165 // GO:0007596 // GO:0018105 // GO:0030010 // GO:0030168 // GO:0031333 // GO:0032753 // GO:0035556 // GO:0045630 // GO:0046627 // GO:0046628 // GO:0050732 // GO:0051092 // GO:0060291 // GO:0070374 // GO:0072659 // GO:2000463 // GO:2000553 // GO:2000664 // GO:2000667 // GO:2001181	microtubule cytoskeleton organization // protein phosphorylation // anti-apoptosis // inflammatory response // signal transduction // blood coagulation // peptidyl-serine phosphorylation // establishment of cell polarity // platelet activation // negative regulation of protein complex assembly // positive regulation of interleukin-4 production // intracellular signal transduction // positive regu…	GO:0005624 // GO:0005625 // GO:0005635 // GO:0005737 // GO:0005768 // GO:0005886 // GO:0005911 // GO:0005923 // GO:0016324 // GO:0016363 // GO:0035748 // GO:0043234 // GO:0045179	membrane fraction // soluble fraction // nuclear envelope // cytoplasm // endosome // plasma membrane // cell-cell junction // tight junction // apical plasma membrane // nuclear matrix // myelin sheath abaxonal region // protein complex // apical cortex	GO:0004672 // GO:0004674 // GO:0004697 // GO:0005515 // GO:0005524 // GO:0008270 // GO:0043560	protein kinase activity // protein serine/threonine kinase activity // protein kinase C activity // protein binding // ATP binding // zinc ion binding // insulin receptor substrate binding	G_Protein_Signaling // Wnt_signaling // Calcium_regulation_in_cardiac_cells // Smooth_muscle_contraction	---	---	main	Coding	Coding
TC01000055.hg.1	0.465295	1.07906	down	6.8339	7.23683	7.09262	7.04213	7.27769	7.17284	uc001aiu.1	---	---	---	---	---	UCSC Genes	---	---	chr1	+	2112575	2114663	---	---	---	---	---	---	---	---	---	---	---	main	Coding	Coding
TC01000056.hg.1	0.0609474	1.16502	up	7.28586	7.28397	7.50216	7.05057	7.15897	7.20141	uc001aiz.1	---	---	---	---	---	UCSC Genes	---	---	chr1	+	2121237	2123179	---	---	---	---	---	---	---	---	---	---	---	main	Coding	Coding
TC01000057.hg.1	0.259175	1.09264	up	8.48269	8.8161	8.65717	8.54097	8.53497	8.49656	SKI	6497///6497///6497	NM_003036	SKI	v-ski sarcoma viral oncogene homolog (avian)	1p36.33	RefSeq	Homo sapiens v-ski sarcoma viral oncogene homolog (avian) (SKI), mRNA.	Hs.656507	chr1	+	2160134	2241652	NM_003036	P12755	GO:0000122 // GO:0000122 // GO:0001843 // GO:0002089 // GO:0006351 // GO:0007179 // GO:0007179 // GO:0008283 // GO:0008285 // GO:0009948 // GO:0010626 // GO:0014902 // GO:0021772 // GO:0022011 // GO:0030177 // GO:0030326 // GO:0030509 // GO:0030512 // GO:0030512 // GO:0030512 // GO:0030514 // GO:0030514 // GO:0031064 // GO:0032926 // GO:0035019 // GO:0042981 // GO:0042981 // GO:0043010 // GO:0043…	negative regulation of transcription from RNA polymerase II promoter // negative regulation of transcription from RNA polymerase II promoter // neural tube closure // lens morphogenesis in camera-type eye // transcription, DNA-dependent // transforming growth factor beta receptor signaling pathway // transforming growth factor beta receptor signaling pathway // cell proliferation // negative regu…	GO:0005634 // GO:0005654 // GO:0005667 // GO:0005737 // GO:0005737 // GO:0016604 // GO:0016605 // GO:0017053 // GO:0044428	nucleus // nucleoplasm // transcription factor complex // cytoplasm // cytoplasm // nuclear body // PML body // transcriptional repressor complex // nuclear part	GO:0000166 // GO:0003714 // GO:0003714 // GO:0005515 // GO:0008270 // GO:0019901 // GO:0019904 // GO:0031625 // GO:0046332 // GO:0046811 // GO:0070491	nucleotide binding // transcription corepressor activity // transcription corepressor activity // protein binding // zinc ion binding // protein kinase binding // protein domain specific binding // ubiquitin protein ligase binding // SMAD binding // histone deacetylase inhibitor activity // repressing transcription factor binding	TGF_Beta_Signaling_Pathway	---	---	main	Coding	Coding
TC01000058.hg.1	0.774066	1.04647	up	8.3458	8.92403	8.26482	8.54364	8.38369	8.41073	RER1	11079///11079///11079///11079///11079///11079///11079///11079	NM_007033	RER1	RER1 retention in endoplasmic reticulum 1 homolog (S. cerevisiae)	1p36	RefSeq	Homo sapiens RER1 retention in endoplasmic reticulum 1 homolog (S. cerevisiae) (RER1), mRNA.	Hs.525527	chr1	+	2323214	2336885	NM_007033	O15258	GO:0006890	retrograde vesicle-mediated transport, Golgi to ER	GO:0016021 // GO:0030173	integral to membrane // integral to Golgi membrane	GO:0003674	molecular_function	---	---	---	main	Coding	Coding
TC01000060.hg.1	0.302768	1.02861	down	7.75976	7.66164	7.72305	7.75356	7.72336	7.78962	PLCH2	9651///9651///9651///9651///9651///9651///9651///9651///9651	NM_014638	PLCH2	phospholipase C, eta 2	1p36.32	RefSeq	Homo sapiens phospholipase C, eta 2 (PLCH2), mRNA.	Hs.170156	chr1	+	2398898	2436969	---	---	GO:0008150 // GO:0016042 // GO:0035556 // GO:0046488	biological_process // lipid catabolic process // intracellular signal transduction // phosphatidylinositol metabolic process	GO:0005575 // GO:0005737 // GO:0005886	cellular_component // cytoplasm // plasma membrane	GO:0003674 // GO:0004435 // GO:0004871 // GO:0005509 // GO:0005543	molecular_function // phosphatidylinositol phospholipase C activity // signal transducer activity // calcium ion binding // phospholipid binding	---	---	---	main	Coding	Coding
TC01000061.hg.1	0.348749	1.07323	up	7.34277	7.63222	7.62536	7.4269	7.4547	7.41287	TNFRSF14	8764///8764///8764///8764///8764///8764///8764	NM_003820	TNFRSF14	tumor necrosis factor receptor superfamily, member 14	1p36.32	RefSeq	Homo sapiens tumor necrosis factor receptor superfamily, member 14 (TNFRSF14), mRNA.	Hs.512898	chr1	+	2487078	2497061	BC002794	Q92956	GO:0006955 // GO:0007166 // GO:0031295 // GO:0033209 // GO:0044419 // GO:0046642 // GO:0050731	immune response // cell surface receptor signaling pathway // T cell costimulation // tumor necrosis factor-mediated signaling pathway // interspecies interaction between organisms // negative regulation of alpha-beta T cell proliferation // positive regulation of peptidyl-tyrosine phosphorylation	GO:0005886 // GO:0005887 // GO:0009897	plasma membrane // integral to plasma membrane // external side of plasma membrane	GO:0005031 // GO:0005515 // GO:0031625	tumor necrosis factor-activated receptor activity // protein binding // ubiquitin protein ligase binding	---	---	---	main	Coding	Coding
TC01000064.hg.1	0.848759	1.00507	down	8.24375	8.2958	8.34766	8.27757	8.28992	8.34158	FAM213B	127281///127281///127281///127281///127281///127281///127281///127281///127281///127281///127281///127281///127281///127281///127281	NM_001195736	FAM213B	family with sequence similarity 213, member B	1p36.32	RefSeq	Homo sapiens family with sequence similarity 213, member B (FAM213B), transcript variant 1, mRNA.	Hs.462033	chr1	+	2517899	2522908	NM_001195736	Q8TBF2	GO:0001516	prostaglandin biosynthetic process	GO:0005829	cytosol	GO:0016616	oxidoreductase activity, acting on the CH-OH group of donors, NAD or NADP as acceptor	---	---	---	main	Coding	Coding
TC01000066.hg.1	0.132233	1.10396	up	6.96418	7.06417	7.16055	6.87451	6.86608	7.02025	ACTRT2	140625///140625///140625///140625	NM_080431	ACTRT2	actin-related protein T2	1p36.32	RefSeq	Homo sapiens actin-related protein T2 (ACTRT2), mRNA.	Hs.236635	chr1	+	2938046	2939467	NM_080431	Q96LK1	---	---	GO:0005737 // GO:0005856	cytoplasm // cytoskeleton	---	---	---	---	---	main	Coding	Coding
TC01000067.hg.1	0.719303	1.02475	down	7.46432	7.60078	7.77356	7.61827	7.68302	7.64319	PRDM16	63976///63976///63976///63976///63976///63976///63976///63976///63976///63976///63976///63976///63976	NM_022114	PRDM16	PR domain containing 16	1p36.23-p33	RefSeq	Homo sapiens PR domain containing 16 (PRDM16), transcript variant 1, mRNA.	Hs.99500	chr1	+	2985732	3355185	NM_022114	Q9HAZ2	GO:0000122 // GO:0006351 // GO:0022008 // GO:0030512 // GO:0030512 // GO:0030853 // GO:0035019 // GO:0043457 // GO:0043586 // GO:0045892 // GO:0045892 // GO:0045893 // GO:0045893 // GO:0050872 // GO:0050873 // GO:0060021	negative regulation of transcription from RNA polymerase II promoter // transcription, DNA-dependent // neurogenesis // negative regulation of transforming growth factor beta receptor signaling pathway // negative regulation of transforming growth factor beta receptor signaling pathway // negative regulation of granulocyte differentiation // somatic stem cell maintenance // regulation of cellular…	GO:0005634 // GO:0017053	nucleus // transcriptional repressor complex	GO:0003713 // GO:0005515 // GO:0008270 // GO:0043565 // GO:0046332	transcription coactivator activity // protein binding // zinc ion binding // sequence-specific DNA binding // SMAD binding	---	---	---	main	Coding	Coding
TC01000069.hg.1	0.0865887	1.04677	up	7.30888	7.27327	7.36778	7.24425	7.23835	7.26951	ARHGEF16	27237///27237///27237///27237///27237///27237///27237	NM_014448	ARHGEF16	Rho guanine nucleotide exchange factor (GEF) 16	1p36.3	RefSeq	Homo sapiens Rho guanine nucleotide exchange factor (GEF) 16 (ARHGEF16), mRNA.	Hs.87435	chr1	+	3370990	3397677	NM_014448	B3KTS4	GO:0006915 // GO:0007264 // GO:0008624 // GO:0032863 // GO:0032864 // GO:0048011 // GO:0051056 // GO:0060326 // GO:0090004	apoptotic process // small GTPase mediated signal transduction // induction of apoptosis by extracellular signals // activation of Rac GTPase activity // activation of Cdc42 GTPase activity // nerve growth factor receptor signaling pathway // regulation of small GTPase mediated signal transduction // cell chemotaxis // positive regulation of establishment of protein localization in plasma membrane	GO:0005829	cytosol	GO:0005089 // GO:0005515 // GO:0005543 // GO:0017048 // GO:0030165 // GO:0030971	Rho guanyl-nucleotide exchange factor activity // protein binding // phospholipid binding // Rho GTPase binding // PDZ domain binding // receptor tyrosine kinase binding	---	---	---	main	Coding	Coding
TC01000070.hg.1	0.00474236	2.75071	down	9.44234	8.96091	8.56196	10.4469	10.3869	10.5108	TPRG1L	127262///127262///127262///127262///127262	NM_182752	TPRG1L	tumor protein p63 regulated 1-like	1p36.32	RefSeq	Homo sapiens tumor protein p63 regulated 1-like (TPRG1L), mRNA.	Hs.20529	chr1	+	3541556	3546694	BC019034	Q5T0D9	---	---	GO:0008021 // GO:0030054	synaptic vesicle // cell junction	GO:0042802	identical protein binding	---	---	---	main	Coding	Coding
TC01000071.hg.1	0.148318	1.11634	up	7.53526	7.66735	7.83033	7.47275	7.52708	7.55678	TP73	7161///7161///7161///7161///7161///7161///7161///7161///7161///7161///7161///7161///7161///7161///7161///7161///7161///7161///7161///7161///7161///7161	NM_001126240	TP73	tumor protein p73	1p36.3	RefSeq	Homo sapiens tumor protein p73 (TP73), transcript variant 2, mRNA.	Hs.192132	chr1	+	3569084	3652765	NM_001204184	O15350	GO:0000122 // GO:0000187 // GO:0001822 // GO:0001836 // GO:0006298 // GO:0006351 // GO:0006355 // GO:0006954 // GO:0006974 // GO:0006978 // GO:0007050 // GO:0008630 // GO:0009791 // GO:0010165 // GO:0010243 // GO:0010332 // GO:0021766 // GO:0031571 // GO:0033326 // GO:0034644 // GO:0042771 // GO:0042771 // GO:0043508 // GO:0043524 // GO:0045665 // GO:0045793 // GO:0045893 // GO:0045944 // GO:0048…	negative regulation of transcription from RNA polymerase II promoter // activation of MAPK activity // kidney development // release of cytochrome c from mitochondria // mismatch repair // transcription, DNA-dependent // regulation of transcription, DNA-dependent // inflammatory response // response to DNA damage stimulus // DNA damage response, signal transduction by p53 class mediator resulting…	GO:0000785 // GO:0005634 // GO:0005667 // GO:0005829	chromatin // nucleus // transcription factor complex // cytosol	GO:0002039 // GO:0003682 // GO:0003684 // GO:0003690 // GO:0003700 // GO:0005515 // GO:0008134 // GO:0019901 // GO:0042802 // GO:0043565 // GO:0044212 // GO:0046872	p53 binding // chromatin binding // damaged DNA binding // double-stranded DNA binding // sequence-specific DNA binding transcription factor activity // protein binding // transcription factor binding // protein kinase binding // identical protein binding // sequence-specific DNA binding // transcription regulatory region DNA binding // metal ion binding	---	---	---	main	Coding	Coding
TC01000072.hg.1	0.388148	1.02632	up	6.63332	6.65374	6.74246	6.63463	6.67472	6.60772	CCDC27	148870///148870///148870///148870///148870	NM_152492	CCDC27	coiled-coil domain containing 27	1p36.32	RefSeq	Homo sapiens coiled-coil domain containing 27 (CCDC27), mRNA.	Hs.348700	chr1	+	3668962	3688209	BC112108	Q2M243	---	---	---	---	---	---	---	---	---	main	Coding	Coding
TC01000073.hg.1	0.15393	1.10425	up	8.06252	8.1707	8.33706	8.03289	8.02885	8.07935	SMIM1	388588///388588///388588	NM_001163724	SMIM1	small integral membrane protein 1	1p36.32	RefSeq	Homo sapiens uncharacterized protein LOC388588 (LOC388588), mRNA.	Hs.22047	chr1	+	3689352	3692546	NM_001163724	B2RUZ4	---	---	GO:0016021	integral to membrane	---	---	---	---	---	main	Coding	Coding
TC01000074.hg.1	0.0223122	1.09212	up	7.74008	7.74085	7.67791	7.648	7.55582	7.57364	DFFB	1677///1677///1677///1677///1677///1677///1677///1677///1677///1677///1677	NM_004402	DFFB	DNA fragmentation factor, 40kDa, beta polypeptide (caspase-activated DNase)	1p36.3	RefSeq	Homo sapiens DNA fragmentation factor, 40kDa, beta polypeptide (caspase-activated DNase) (DFFB), mRNA.	Hs.133089	chr1	+	3773845	3801993	BC048797	O76075	GO:0006309 // GO:0006309 // GO:0006309 // GO:0006915 // GO:0006917 // GO:0006921 // GO:0030263 // GO:0035556	apoptotic DNA fragmentation // apoptotic DNA fragmentation // apoptotic DNA fragmentation // apoptotic process // induction of apoptosis // cellular component disassembly involved in apoptotic process // apoptotic chromosome condensation // intracellular signal transduction	GO:0000790 // GO:0005634 // GO:0005634 // GO:0005654 // GO:0005737 // GO:0005829	nuclear chromatin // nucleus // nucleus // nucleoplasm // cytoplasm // cytosol	GO:0003677 // GO:0004516 // GO:0004536 // GO:0016787 // GO:0019899	DNA binding // nicotinate phosphoribosyltransferase activity // deoxyribonuclease activity // hydrolase activity // enzyme binding	---	---	---	main	Coding	Coding
TC01000080.hg.1	0.0410043	1.84802	down	7.71232	7.75582	6.91616	8.58436	8.25689	8.201	AJAP1	55966///55966///55966///55966///55966	NM_001042478	AJAP1	adherens junctions associated protein 1	1p36.32	RefSeq	Homo sapiens adherens junctions associated protein 1 (AJAP1), transcript variant 2, mRNA.	Hs.25924	chr1	+	4714792	4843851	NM_001042478	Q9UKB5	GO:0007155	cell adhesion	GO:0005912 // GO:0016021 // GO:0016323 // GO:0016324	adherens junction // integral to membrane // basolateral plasma membrane // apical plasma membrane	---	---	---	---	---	main	Coding	Coding
TC01000081.hg.1	0.0407096	5.63418	down	8.0025	7.16282	5.18509	9.34149	9.3176	9.17393	uc001alo.4	---	---	---	---	---	UCSC Genes	---	---	chr1	+	4847558	4852183	---	---	---	---	---	---	---	---	---	---	---	main	Coding	Coding
TC01000084.hg.1	0.02327	1.30916	down	7.79744	7.536	7.43384	7.99123	7.98328	7.9587	KCNAB2	8514///8514///8514///8514///8514///8514///8514///8514///8514///8514///8514///8514///8514///8514///8514///8514///8514///8514	NM_001199860	KCNAB2	potassium voltage-gated channel, shaker-related subfamily, beta member 2	1p36.3	RefSeq	Homo sapiens potassium voltage-gated channel, shaker-related subfamily, beta member 2 (KCNAB2), transcript variant 3, mRNA.	Hs.440497	chr1	+	6051526	6161253	NM_001199860	Q13303	GO:0007268	synaptic transmission	GO:0005737 // GO:0005886 // GO:0016021 // GO:0044224	cytoplasm // plasma membrane // integral to membrane // juxtaparanode region of axon	GO:0005249 // GO:0015459	voltage-gated potassium channel activity // potassium channel regulator activity	---	---	---	main	Coding	Coding
TC01000085.hg.1	0.235178	1.05064	up	7.57127	7.73581	7.66749	7.62099	7.55921	7.58058	RNF207	388591///388591///388591///388591	NM_207396	RNF207	ring finger protein 207	1p36.31	RefSeq	Homo sapiens ring finger protein 207 (RNF207), mRNA.	Hs.716549	chr1	+	6265535	6281359	NM_207396	Q6ZRF8	---	---	GO:0005622	intracellular	GO:0008270	zinc ion binding	---	---	---	main	Coding	Coding
TC01000087.hg.1	0.166177	1.10482	up	7.24457	7.34906	7.52328	7.20361	7.20324	7.27861	HES3	390992///390992	NM_001024598	HES3	hairy and enhancer of split 3 (Drosophila)	1p36.31	RefSeq	Homo sapiens hairy and enhancer of split 3 (Drosophila) (HES3), mRNA.	Hs.532677	chr1	+	6304252	6305638	---	---	GO:0001701 // GO:0006351 // GO:0021555 // GO:0021557 // GO:0021558 // GO:0021575 // GO:0030901 // GO:0045892 // GO:0045944 // GO:0060164	in utero embryonic development // transcription, DNA-dependent // midbrain-hindbrain boundary morphogenesis // oculomotor nerve development // trochlear nerve development // hindbrain morphogenesis // midbrain development // negative regulation of transcription, DNA-dependent // positive regulation of transcription from RNA polymerase II promoter // regulation of timing of neuron differentiation	GO:0005634	nucleus	GO:0003677 // GO:0008134	DNA binding // transcription factor binding	---	---	---	main	Coding	Coding
TC01000088.hg.1	0.123083	1.08577	up	7.75398	7.91743	7.93384	7.70931	7.7659	7.7739	ESPN	83715///83715///83715///83715	NM_031475	ESPN	espin	1p36.31	RefSeq	Homo sapiens espin (ESPN), mRNA.	Hs.732470	chr1	+	6484848	6521430	NM_031475	B1AK53	GO:0007605 // GO:0007626 // GO:0030046 // GO:0051494	sensory perception of sound // locomotory behavior // parallel actin filament bundle assembly // negative regulation of cytoskeleton organization	GO:0005737 // GO:0005903 // GO:0031941 // GO:0032420	cytoplasm // brush border // filamentous actin // stereocilium	GO:0017124 // GO:0051015	SH3 domain binding // actin filament binding	---	---	---	main	Coding	Coding
TC01000090.hg.1	0.0879219	1.11639	up	6.40588	6.60915	6.59181	6.41529	6.32319	6.39183	TAS1R1	80835///80835///80835///80835///80835///80835///80835///80835	NM_138697	TAS1R1	taste receptor, type 1, member 1	1p36.23	RefSeq	Homo sapiens taste receptor, type 1, member 1 (TAS1R1), transcript variant 2, mRNA.	Hs.124574	chr1	+	6615241	6639817	NM_138697	Q7RTX1	GO:0050912 // GO:0050917	detection of chemical stimulus involved in sensory perception of taste // sensory perception of umami taste	GO:0005886 // GO:0016021	plasma membrane // integral to membrane	GO:0008527 // GO:0046982	taste receptor activity // protein heterodimerization activity	---	---	---	main	Coding	Coding
TC01000091.hg.1	0.304791	1.08074	up	6.95615	7.26429	7.2024	7.05793	7.00997	7.01886	ZBTB48	3104///3104///3104///3104///3104	NM_005341	ZBTB48	zinc finger and BTB domain containing 48	1p36.3	RefSeq	Homo sapiens zinc finger and BTB domain containing 48 (ZBTB48), mRNA.	Hs.502330	chr1	+	6640056	6649340	NM_005341	B2R702	GO:0006351 // GO:0006355	transcription, DNA-dependent // regulation of transcription, DNA-dependent	GO:0005634 // GO:0005730 // GO:0005737	nucleus // nucleolus // cytoplasm	GO:0003677 // GO:0003700 // GO:0008270	DNA binding // sequence-specific DNA binding transcription factor activity // zinc ion binding	---	---	---	main	Coding	Coding
TC01000092.hg.1	0.815264	1.0325	up	7.23019	7.76321	7.50609	7.41882	7.64617	7.29606	PHF13	148479///148479///148479///148479	NM_153812	PHF13	PHD finger protein 13	1p36.31	RefSeq	Homo sapiens PHD finger protein 13 (PHF13), mRNA.	Hs.516079	chr1	+	6673745	6684093	NM_153812	Q86YI8	GO:0000278 // GO:0007059 // GO:0007076 // GO:0016568 // GO:0051301	mitotic cell cycle // chromosome segregation // mitotic chromosome condensation // chromatin modification // cell division	GO:0005634 // GO:0005654	nucleus // nucleoplasm	GO:0003682 // GO:0008270 // GO:0035064	chromatin binding // zinc ion binding // methylated histone residue binding	---	---	---	main	Coding	Coding
TC01000093.hg.1	0.486486	1.06338	down	7.04883	7.34299	7.42859	7.35954	7.3864	7.34044	THAP3	90326///90326///90326///90326///90326///90326///90326///90326	NM_001195752	THAP3	THAP domain containing, apoptosis associated protein 3	1p36.31	RefSeq	Homo sapiens THAP domain containing, apoptosis associated protein 3 (THAP3), transcript variant 1, mRNA.	Hs.689006	chr1	+	6684925	6695646	NM_001195752	Q8WTV1	---	---	---	---	GO:0003677 // GO:0046872	DNA binding // metal ion binding	---	---	---	main	Coding	Coding
TC01000096.hg.1	0.0309978	2.53747	down	8.21433	6.89597	7.1023	8.8214	8.7506	8.67078	CAMTA1	23261///23261///23261///23261///23261///23261///23261///23261///23261///23261///23261///23261///23261///23261	NM_001195563	CAMTA1	calmodulin binding transcription activator 1	1p36.31-p36.23	RefSeq	Homo sapiens calmodulin binding transcription activator 1 (CAMTA1), transcript variant 2, mRNA.	Hs.397705 // Hs.671020	chr1	+	6845384	7829766	NM_015215	Q9Y6Y1	GO:0006351 // GO:0006355	transcription, DNA-dependent // regulation of transcription, DNA-dependent	GO:0005634 // GO:0005737	nucleus // cytoplasm	GO:0003677	DNA binding	---	---	---	main	Coding	Coding
TC01000099.hg.1	0.155217	1.39946	up	9.7313	10.4634	9.82597	9.50447	9.79878	9.26285	VAMP3	9341///9341///9341///9341///9341///9341	NM_004781	VAMP3	vesicle-associated membrane protein 3 (cellubrevin)	1p36.23	RefSeq	Homo sapiens vesicle-associated membrane protein 3 (cellubrevin) (VAMP3), mRNA.	Hs.66708	chr1	+	7831329	7841492	NM_004781	Q6FGG2	GO:0001921 // GO:0006461 // GO:0006887 // GO:0006904 // GO:0006944 // GO:0015031 // GO:0016192 // GO:0017156 // GO:0034446 // GO:0042147	positive regulation of receptor recycling // protein complex assembly // exocytosis // vesicle docking involved in exocytosis // cellular membrane fusion // protein transport // vesicle-mediated transport // calcium ion-dependent exocytosis // substrate adhesion-dependent cell spreading // retrograde transport, endosome to Golgi	GO:0005792 // GO:0005886 // GO:0016021 // GO:0016324 // GO:0019717 // GO:0030054 // GO:0030136 // GO:0030665 // GO:0031201 // GO:0045202 // GO:0055037	microsome // plasma membrane // integral to membrane // apical plasma membrane // synaptosome // cell junction // clathrin-coated vesicle // clathrin coated vesicle membrane // SNARE complex // synapse // recycling endosome	GO:0005515 // GO:0017075	protein binding // syntaxin-1 binding	---	---	---	main	Coding	Coding
TC01000100.hg.1	0.20258	1.29239	down	8.75024	8.43507	7.93313	8.65541	8.74543	8.82772	PER3	8863///8863///8863///8863///8863///8863///8863	NM_016831	PER3	period homolog 3 (Drosophila)	1p36.23	RefSeq	Homo sapiens period homolog 3 (Drosophila) (PER3), mRNA.	Hs.162200	chr1	+	7844380	7905237	NM_016831	P56645	GO:0000122 // GO:0006351 // GO:0007623	negative regulation of transcription from RNA polymerase II promoter // transcription, DNA-dependent // circadian rhythm	GO:0005634 // GO:0005737	nucleus // cytoplasm	GO:0004871	signal transducer activity	---	---	---	main	Coding	Coding
TC01000101.hg.1	0.0551663	1.34651	down	8.80679	8.92838	8.40549	9.18544	9.09596	9.14692	PARK7	11315///11315///11315///11315///11315///11315///11315///11315	NM_001123377	PARK7	parkinson protein 7	1p36.23	RefSeq	Homo sapiens parkinson protein 7 (PARK7), transcript variant 2, mRNA.	Hs.419640	chr1	+	8014351	8045565	NM_001123377	Q99497	GO:0006508 // GO:0006914 // GO:0006954 // GO:0007005 // GO:0007338 // GO:0008219 // GO:0008344 // GO:0032091 // GO:0042493 // GO:0042743 // GO:0043524 // GO:0043526 // GO:0050727 // GO:0050821 // GO:0051583 // GO:0051899 // GO:0060081 // GO:0060548 // GO:0060765 // GO:0070301 // GO:2000277 // GO:2001237	proteolysis // autophagy // inflammatory response // mitochondrion organization // single fertilization // cell death // adult locomotory behavior // negative regulation of protein binding // response to drug // hydrogen peroxide metabolic process // negative regulation of neuron apoptotic process // neuroprotection // regulation of inflammatory response // protein stabilization // dopamine uptak…	GO:0005634 // GO:0005737 // GO:0005739 // GO:0005829 // GO:0030424	nucleus // cytoplasm // mitochondrion // cytosol // axon	GO:0003729 // GO:0004601 // GO:0005515 // GO:0008233 // GO:0042803 // GO:0051920	mRNA binding // peroxidase activity // protein binding // peptidase activity // protein homodimerization activity // peroxiredoxin activity	---	---	---	main	Coding	Coding
TC01000104.hg.1	0.0471488	1.07738	down	7.3113	7.31218	7.3125	7.35266	7.42189	7.48402	SLC45A1	50651///50651///50651///50651///50651	NM_001080397	SLC45A1	solute carrier family 45, member 1	1p36.23	RefSeq	Homo sapiens solute carrier family 45, member 1 (SLC45A1), mRNA.	Hs.463036	chr1	+	8377886	8404227	---	---	GO:0008643	carbohydrate transport	GO:0016021	integral to membrane	GO:0015293	symporter activity	---	---	---	main	Coding	Coding
TC01000110.hg.1	0.145202	1.07321	up	5.84473	5.9391	6.02425	5.81617	5.80772	5.87842	CA6	765///765///765///765///765///765///765	NM_001215	CA6	carbonic anhydrase VI	1p36.2	RefSeq	Homo sapiens carbonic anhydrase VI (CA6), mRNA.	Hs.100322	chr1	+	9005922	9035151	BC034350	Q8N4G4	GO:0006730	one-carbon metabolic process	GO:0005576 // GO:0005615 // GO:0005737	extracellular region // extracellular space // cytoplasm	GO:0004089 // GO:0008270	carbonate dehydratase activity // zinc ion binding	---	---	---	main	Coding	Coding
TC01000113.hg.1	0.0580737	1.37741	up	7.66179	8.18807	7.76133	7.4345	7.27813	7.51269	H6PD	9563///9563///9563///9563	NM_004285	H6PD	hexose-6-phosphate dehydrogenase (glucose 1-dehydrogenase)	1p36	RefSeq	Homo sapiens hexose-6-phosphate dehydrogenase (glucose 1-dehydrogenase) (H6PD), mRNA.	Hs.463511	chr1	+	9294834	9331396	NM_004285	O95479	GO:0006098	pentose-phosphate shunt	GO:0005788 // GO:0005792	endoplasmic reticulum lumen // microsome	GO:0004345 // GO:0017057 // GO:0047936 // GO:0050661	glucose-6-phosphate dehydrogenase activity // 6-phosphogluconolactonase activity // glucose 1-dehydrogenase [NAD(P)] activity // NADP binding	---	---	---	main	Coding	Coding
TC01000115.hg.1	0.269469	1.23314	up	8.09713	8.87834	8.411	8.06043	8.28167	8.13738	SPSB1	80176///80176///80176///80176///80176	NM_025106	SPSB1	splA/ryanodine receptor domain and SOCS box containing 1	1p36.22	RefSeq	Homo sapiens splA/ryanodine receptor domain and SOCS box containing 1 (SPSB1), mRNA.	Hs.8261 // Hs.738680	chr1	+	9352939	9429591	NM_025106	Q96BD6	GO:0016567 // GO:0035556	protein ubiquitination // intracellular signal transduction	GO:0005737	cytoplasm	---	---	---	---	---	main	Coding	Coding
TC01000116.hg.1	0.563251	1.19338	down	8.98474	8.21795	8.05276	8.19212	9.18172	8.64678	SLC25A33	84275///84275///84275///84275	NM_032315	SLC25A33	solute carrier family 25 (pyrimidine nucleotide carrier), member 33	1p36.22	RefSeq	Homo sapiens solute carrier family 25 (pyrimidine nucleotide carrier), member 33 (SLC25A33), nuclear gene encoding mitochondrial protein, mRNA.	Hs.568613	chr1	+	9599528	9642833	NM_032315	Q9BSK2	GO:0006810	transport	GO:0005743 // GO:0016021	mitochondrial inner membrane // integral to membrane	---	---	---	---	---	main	Coding	Coding
TC01000117.hg.1	0.103111	1.15555	up	7.24353	7.54412	7.48499	7.21262	7.28116	7.15312	TMEM201	199953///199953///199953///199953///199953///199953///199953///199953	NM_001010866	TMEM201	transmembrane protein 201	1p36.22	RefSeq	Homo sapiens transmembrane protein 201 (TMEM201), transcript variant 2, mRNA.	Hs.632365	chr1	+	9648932	9674935	BC121187	Q5SNT2	---	---	GO:0005637 // GO:0016021	nuclear inner membrane // integral to membrane	---	---	---	---	---	main	Coding	Coding
TC01000118.hg.1	0.739422	1.01855	up	7.52771	7.77602	7.67009	7.66429	7.59881	7.63116	PIK3CD	5293///5293///5293///5293///5293///5293///5293///5293///5293///5293	NM_005026	PIK3CD	phosphoinositide-3-kinase, catalytic, delta polypeptide	1p36.2	RefSeq	Homo sapiens phosphoinositide-3-kinase, catalytic, delta polypeptide (PIK3CD), mRNA.	Hs.518451	chr1	+	9711790	9789172	NM_005026	Q59HC4	GO:0001779 // GO:0001782 // GO:0001816 // GO:0002250 // GO:0002551 // GO:0002679 // GO:0006468 // GO:0006954 // GO:0007165 // GO:0010818 // GO:0014065 // GO:0030101 // GO:0030217 // GO:0030593 // GO:0035747 // GO:0035754 // GO:0036092 // GO:0042110 // GO:0042113 // GO:0043303 // GO:0045087 // GO:0046854 // GO:0046854 // GO:0048015 // GO:0050852 // GO:0050853 // GO:0060374 // GO:0072672	natural killer cell differentiation // B cell homeostasis // cytokine production // adaptive immune response // mast cell chemotaxis // respiratory burst involved in defense response // protein phosphorylation // inflammatory response // signal transduction // T cell chemotaxis // phosphatidylinositol 3-kinase cascade // natural killer cell activation // T cell differentiation // neutrophil chemo…	GO:0005829 // GO:0005886 // GO:0005942	cytosol // plasma membrane // phosphatidylinositol 3-kinase complex	GO:0005524 // GO:0016301 // GO:0016303 // GO:0016773 // GO:0035004 // GO:0046934	ATP binding // kinase activity // 1-phosphatidylinositol-3-kinase activity // phosphotransferase activity, alcohol group as acceptor // phosphatidylinositol 3-kinase activity // phosphatidylinositol-4,5-bisphosphate 3-kinase activity	G13_Signaling_Pathway	---	---	main	Coding	Coding
TC01000122.hg.1	0.331366	1.05365	up	7.49921	7.72995	7.59133	7.50696	7.5502	7.53715	NMNAT1	64802///64802///64802///64802///64802	NM_022787	NMNAT1	nicotinamide nucleotide adenylyltransferase 1	1p36.22	RefSeq	Homo sapiens nicotinamide nucleotide adenylyltransferase 1 (NMNAT1), mRNA.	Hs.633762	chr1	+	10003486	10045559	NM_022787	Q53GL1	GO:0006766 // GO:0006767 // GO:0009435 // GO:0009435 // GO:0019674 // GO:0043526 // GO:0044281	vitamin metabolic process // water-soluble vitamin metabolic process // NAD biosynthetic process // NAD biosynthetic process // NAD metabolic process // neuroprotection // small molecule metabolic process	GO:0005634 // GO:0005654	nucleus // nucleoplasm	GO:0000309 // GO:0000309 // GO:0004515 // GO:0005515 // GO:0005524	nicotinamide-nucleotide adenylyltransferase activity // nicotinamide-nucleotide adenylyltransferase activity // nicotinate-nucleotide adenylyltransferase activity // protein binding // ATP binding	---	---	---	main	Coding	Coding
TC01000124.hg.1	0.368661	1.06746	up	7.36387	7.34448	7.1402	7.14848	7.30572	7.1118	RBP7	116362///116362///116362///116362	NM_052960	RBP7	retinol binding protein 7, cellular	1p36.22	RefSeq	Homo sapiens retinol binding protein 7, cellular (RBP7), mRNA.	Hs.422688	chr1	+	10057255	10076078	BC063013	Q96R05	---	---	GO:0005737	cytoplasm	GO:0005215 // GO:0016918 // GO:0019841	transporter activity // retinal binding // retinol binding	---	---	---	main	Coding	Coding
TC01000125.hg.1	0.0520195	1.594	down	8.80218	8.96148	8.18734	9.45604	9.23026	9.28264	UBE4B	10277///10277///10277///10277///10277///10277///10277///10277	NM_001105562	UBE4B	ubiquitination factor E4B	1p36.3	RefSeq	Homo sapiens ubiquitination factor E4B (UBE4B), transcript variant 1, mRNA.	Hs.593974	chr1	+	10092890	10241297	NM_001105562	O95155	GO:0000209 // GO:0003222 // GO:0006915 // GO:0009411 // GO:0031175 // GO:0034976 // GO:0042787	protein polyubiquitination // ventricular trabecula myocardium morphogenesis // apoptotic process // response to UV // neuron projection development // response to endoplasmic reticulum stress // protein ubiquitination involved in ubiquitin-dependent protein catabolic process	GO:0000151 // GO:0005634 // GO:0005737	ubiquitin ligase complex // nucleus // cytoplasm	GO:0019899 // GO:0034450	enzyme binding // ubiquitin-ubiquitin ligase activity	---	---	---	main	Coding	Coding
TC01000127.hg.1	0.0194232	1.99771	down	10.359	9.59738	9.56525	10.9326	10.7646	10.8194	KIF1B	23095///23095///23095///23095///23095///23095///23095///23095///23095///23095	NM_015074	KIF1B	kinesin family member 1B	1p36.2	RefSeq	Homo sapiens kinesin family member 1B (KIF1B), transcript variant 1, mRNA.	Hs.97858	chr1	+	10270764	10441661	NM_015074	O60333	GO:0006200 // GO:0006915 // GO:0007018 // GO:0007270 // GO:0007274 // GO:0008089 // GO:0030705	ATP catabolic process // apoptotic process // microtubule-based movement // neuron-neuron synaptic transmission // neuromuscular synaptic transmission // anterograde axon cargo transport // cytoskeleton-dependent intracellular transport	GO:0005739 // GO:0005874 // GO:0005875 // GO:0030659 // GO:0031410 // GO:0043005	mitochondrion // microtubule // microtubule associated complex // cytoplasmic vesicle membrane // cytoplasmic vesicle // neuron projection	GO:0003777 // GO:0005515 // GO:0005524 // GO:0005543 // GO:0016887 // GO:0019894	microtubule motor activity // protein binding // ATP binding // phospholipid binding // ATPase activity // kinesin binding	---	---	---	main	Coding	Coding
TC01000129.hg.1	0.409428	1.20386	up	9.17693	9.95952	9.32317	9.03926	9.54612	9.07123	PGD	5226///5226///5226///5226///5226///5226///5226	NM_002631	PGD	phosphogluconate dehydrogenase	1p36.22	RefSeq	Homo sapiens phosphogluconate dehydrogenase (PGD), mRNA.	Hs.464071	chr1	+	10458649	10480233	BC000368	P52209	GO:0005975 // GO:0006098 // GO:0006098 // GO:0009051 // GO:0019322 // GO:0044281 // GO:0055114	carbohydrate metabolic process // pentose-phosphate shunt // pentose-phosphate shunt // pentose-phosphate shunt, oxidative branch // pentose biosynthetic process // small molecule metabolic process // oxidation-reduction process	GO:0005829	cytosol	GO:0004616 // GO:0004616 // GO:0050661	phosphogluconate dehydrogenase (decarboxylating) activity // phosphogluconate dehydrogenase (decarboxylating) activity // NADP binding	---	---	---	main	Coding	Coding
TC01000130.hg.1	0.00171419	1.21865	down	6.7516	6.63943	6.68639	6.9919	6.9383	7.00308	APITD1-CORT	100526739///1325///100526739///100526739///378708///378708///100526739///100526739///378708///1325///1325///100526739///100526739///100526739///100526739///378708///100526739///378708///378708///1325///100526739///378708	NM_001243768	APITD1-CORT	APITD1-CORT readthrough	1p	RefSeq	Homo sapiens APITD1-CORT readthrough (APITD1-CORT), transcript variant 3, mRNA.	---	chr1	+	10490159	10512210	NM_001302	O00230	---	---	---	---	---	---	---	---	---	main	Coding	Coding
TC01000132.hg.1	0.157459	1.05429	down	7.3046	7.42944	7.36706	7.48868	7.40201	7.43924	PEX14	5195///5195///5195///5195///5195	NM_004565	PEX14	peroxisomal biogenesis factor 14	1p36.22	RefSeq	Homo sapiens peroxisomal biogenesis factor 14 (PEX14), mRNA.	Hs.149983	chr1	+	10532345	10690815	NM_004565	O75381	GO:0006461 // GO:0007031 // GO:0007031 // GO:0016558 // GO:0016561 // GO:0034453 // GO:0043433 // GO:0045892 // GO:0051260 // GO:0072384	protein complex assembly // peroxisome organization // peroxisome organization // protein import into peroxisome matrix // protein import into peroxisome matrix, translocation // microtubule anchoring // negative regulation of sequence-specific DNA binding transcription factor activity // negative regulation of transcription, DNA-dependent // protein homooligomerization // organelle transport alo…	GO:0005634 // GO:0005777 // GO:0005778 // GO:0005778 // GO:0016021 // GO:0043234	nucleus // peroxisome // peroxisomal membrane // peroxisomal membrane // integral to membrane // protein complex	GO:0003714 // GO:0005102 // GO:0005515 // GO:0008017 // GO:0047485 // GO:0048487	transcription corepressor activity // receptor binding // protein binding // microtubule binding // protein N-terminus binding // beta-tubulin binding	---	---	---	main	Coding	Coding
TC01000133.hg.1	0.758116	1.03094	down	6.89656	6.88769	6.77584	6.80037	6.74153	7.15008	uc021ogh.1	---	---	---	---	---	UCSC Genes	---	---	chr1	+	10744634	10744736	---	---	---	---	---	---	---	---	---	---	---	main	Coding	Coding
TC01000134.hg.1	0.0257032	1.2058	down	9.30312	9.12353	9.11631	9.39029	9.54654	9.41611	TARDBP	23435///23435///23435///23435///23435///23435///23435	NM_007375	TARDBP	TAR DNA binding protein	1p36.22	RefSeq	Homo sapiens TAR DNA binding protein (TARDBP), mRNA.	Hs.300624	chr1	+	11072414	11085796	NM_007375	Q9H256	GO:0006355 // GO:0006366 // GO:0006397 // GO:0008219 // GO:0008380 // GO:0043922 // GO:0070935	regulation of transcription, DNA-dependent // transcription from RNA polymerase II promoter // mRNA processing // cell death // RNA splicing // negative regulation by host of viral transcription // 3'-UTR-mediated mRNA stabilization	GO:0005634 // GO:0005730	nucleus // nucleolus	GO:0000166 // GO:0003690 // GO:0003700 // GO:0003723 // GO:0003730 // GO:0005515	nucleotide binding // double-stranded DNA binding // sequence-specific DNA binding transcription factor activity // RNA binding // mRNA 3'-UTR binding // protein binding	---	---	---	main	Coding	Coding
TC01000139.hg.1	0.704419	1.01442	up	6.13087	6.23896	6.26258	6.23031	6.20965	6.13047	ANGPTL7	10218///10218///10218///10218	NM_021146	ANGPTL7	angiopoietin-like 7	1p36	RefSeq	Homo sapiens angiopoietin-like 7 (ANGPTL7), mRNA.	Hs.146559	chr1	+	11249398	11256038	NM_021146	O43827	GO:0006979 // GO:0007165	response to oxidative stress // signal transduction	GO:0005576	extracellular region	GO:0005102	receptor binding	---	---	---	main	Coding	Coding
TC01000141.hg.1	0.0523154	1.23013	up	7.81646	8.12881	7.98072	7.79181	7.65756	7.5802	UBIAD1	29914///29914///29914///29914///29914	NM_013319	UBIAD1	UbiA prenyltransferase domain containing 1	1p36.22	RefSeq	Homo sapiens UbiA prenyltransferase domain containing 1 (UBIAD1), mRNA.	Hs.522933	chr1	+	11333255	11356106	NM_013319	Q9Y5Z9	GO:0009234 // GO:0042371	menaquinone biosynthetic process // vitamin K biosynthetic process	GO:0005634 // GO:0005737 // GO:0005739 // GO:0005783 // GO:0005789 // GO:0016020 // GO:0016021	nucleus // cytoplasm // mitochondrion // endoplasmic reticulum // endoplasmic reticulum membrane // membrane // integral to membrane	GO:0004659	prenyltransferase activity	---	---	---	main	Coding	Coding
TC01000142.hg.1	0.0584049	1.14038	up	7.25357	7.05038	7.06561	6.99038	6.92531	6.88533	PTCHD2	57540///57540///57540///57540///57540	NM_020780	PTCHD2	patched domain containing 2	1p36.22	RefSeq	Homo sapiens patched domain containing 2 (PTCHD2), mRNA.	Hs.202355	chr1	+	11539223	11597641	NM_020780	Q9P2K9	GO:0007224 // GO:0032368 // GO:0042632	smoothened signaling pathway // regulation of lipid transport // cholesterol homeostasis	GO:0005783 // GO:0016021 // GO:0031965	endoplasmic reticulum // integral to membrane // nuclear membrane	GO:0003674 // GO:0008158	molecular_function // hedgehog receptor activity	---	---	---	main	Coding	Coding
TC01000144.hg.1	0.00710763	1.26119	down	8.3415	8.15478	8.28559	8.655	8.53082	8.60039	FBXO44	93611///93611///93611///93611///93611///93611///93611///93611///93611///93611///93611///93611	NM_001014765	FBXO44	F-box protein 44	1p36.22	RefSeq	Homo sapiens F-box protein 44 (FBXO44), transcript variant 4, mRNA.	Hs.556006	chr1	+	11714432	11723384	NM_001014765	Q9H4M3	GO:0030163	protein catabolic process	GO:0019005	SCF ubiquitin ligase complex	GO:0005515	protein binding	---	---	---	main	Coding	Coding
TC01000145.hg.1	0.291183	1.04456	down	7.70413	7.77395	7.84912	7.8	7.89869	7.81717	FBXO6	26270///26270///26270///26270	NM_018438	FBXO6	F-box protein 6	1p36.22	RefSeq	Homo sapiens F-box protein 6 (FBXO6), mRNA.	Hs.464419	chr1	+	11724150	11734411	NM_018438	Q9NRD1	GO:0000077 // GO:0006281 // GO:0006508 // GO:0006516 // GO:0006986 // GO:0030433 // GO:0031146	DNA damage checkpoint // DNA repair // proteolysis // glycoprotein catabolic process // response to unfolded protein // ER-associated protein catabolic process // SCF-dependent proteasomal ubiquitin-dependent protein catabolic process	GO:0005737 // GO:0019005	cytoplasm // SCF ubiquitin ligase complex	GO:0001948 // GO:0004842 // GO:0005515 // GO:0030246	glycoprotein binding // ubiquitin-protein ligase activity // protein binding // carbohydrate binding	---	---	---	main	Coding	Coding
TC01000146.hg.1	0.200763	1.52369	up	7.15004	8.52224	7.76389	7.22775	7.20721	7.17852	C1orf187	374946///374946///374946	NM_198545	C1orf187	chromosome 1 open reading frame 187	1p36.22	RefSeq	Homo sapiens chromosome 1 open reading frame 187 (C1orf187), mRNA.	Hs.632364 // Hs.733197	chr1	+	11751779	11785914	BC111064	Q8NBI3	GO:0007411 // GO:0016055 // GO:0021516 // GO:0021528 // GO:0030900 // GO:0090090	axon guidance // Wnt receptor signaling pathway // dorsal spinal cord development // commissural neuron differentiation in spinal cord // forebrain development // negative regulation of canonical Wnt receptor signaling pathway	GO:0005576	extracellular region	---	---	---	---	---	main	Coding	Coding
TC01000147.hg.1	0.163428	1.30024	up	7.60355	8.0317	8.36047	7.54915	7.67225	7.63797	AGTRAP	57085///57085///57085///57085///57085///57085///57085///57085///57085///57085///57085///57085///57085///57085	NM_001040194	AGTRAP	angiotensin II receptor-associated protein	1p36.22	RefSeq	Homo sapiens angiotensin II receptor-associated protein (AGTRAP), transcript variant 2, mRNA.	Hs.464438	chr1	+	11796141	11814859	BC017328	Q6RW13	GO:0001666 // GO:0008217	response to hypoxia // regulation of blood pressure	GO:0000139 // GO:0005789 // GO:0016021 // GO:0030659	Golgi membrane // endoplasmic reticulum membrane // integral to membrane // cytoplasmic vesicle membrane	GO:0004945 // GO:0005515	angiotensin type II receptor activity // protein binding	---	---	---	main	Coding	Coding
TC01000148.hg.1	0.395394	1.04822	up	7.54505	7.68014	7.77349	7.56796	7.57564	7.65125	LOC100506310	100506310///100506310///100506310	ENST00000433342	LOC100506310	uncharacterized protein C1orf167-like	1p36	ENSEMBL	cdna:known chromosome:GRCh37:1:11821844:11849641:1 gene:ENSG00000215910 gene_biotype:protein_coding transcript_biotype:protein_coding	---	chr1	+	11821844	11849642	---	---	---	---	---	---	---	---	---	---	---	main	Coding	Coding
TC01000149.hg.1	0.0937834	1.28769	down	8.38896	8.04056	8.53982	8.81337	8.70218	8.54816	CLCN6	1185///1185///1185///1185///100379251///1185///1185///1185///1185///1185///1185///1185///1185///100379251///1185///1185	NM_001286	CLCN6	chloride channel, voltage-sensitive 6	1p36	RefSeq	Homo sapiens chloride channel, voltage-sensitive 6 (CLCN6), transcript variant 1, mRNA.	Hs.193043	chr1	+	11866207	11908136	NM_001286	P51797	GO:0006821 // GO:0006884 // GO:0007165	chloride transport // cell volume homeostasis // signal transduction	GO:0010008 // GO:0016020 // GO:0016021	endosome membrane // membrane // integral to membrane	GO:0005247 // GO:0005247 // GO:0005524 // GO:0015297	voltage-gated chloride channel activity // voltage-gated chloride channel activity // ATP binding // antiporter activity	---	---	---	main	Coding	Coding
TC01000151.hg.1	0.414311	1.2476	up	7.96295	8.642	9.1047	8.36039	8.36974	8.02206	PLOD1	5351///5351///5351///5351///5351///5351///5351	NM_000302	PLOD1	procollagen-lysine, 2-oxoglutarate 5-dioxygenase 1	1p36.22	RefSeq	Homo sapiens procollagen-lysine, 2-oxoglutarate 5-dioxygenase 1 (PLOD1), mRNA.	Hs.75093	chr1	+	11994262	12035599	BC016657	Q02809	GO:0001666 // GO:0006464 // GO:0008544 // GO:0008544 // GO:0046947 // GO:0055114	response to hypoxia // cellular protein modification process // epidermis development // epidermis development // hydroxylysine biosynthetic process // oxidation-reduction process	GO:0005581 // GO:0030867	collagen // rough endoplasmic reticulum membrane	GO:0005506 // GO:0008475 // GO:0016702 // GO:0031418 // GO:0042803	iron ion binding // procollagen-lysine 5-dioxygenase activity // oxidoreductase activity, acting on single donors with incorporation of molecular oxygen, incorporation of two atoms of oxygen // L-ascorbic acid binding // protein homodimerization activity	---	---	---	main	Coding	Coding
TC01000152.hg.1	0.0131387	1.41047	down	8.70853	8.74701	8.96637	9.3947	9.13431	9.38144	MFN2	9927///9927///9927///9927///9927///9927///9927	NM_001127660	MFN2	mitofusin 2	1p36.22	RefSeq	Homo sapiens mitofusin 2 (MFN2), transcript variant 2, mRNA.	Hs.376681	chr1	+	12040238	12073572	NM_001127660	B3KM52	GO:0001825 // GO:0006626 // GO:0007006 // GO:0007050 // GO:0007596 // GO:0008053 // GO:0008053 // GO:0046580 // GO:0048593 // GO:0048662 // GO:0051646	blastocyst formation // protein targeting to mitochondrion // mitochondrial membrane organization // cell cycle arrest // blood coagulation // mitochondrial fusion // mitochondrial fusion // negative regulation of Ras protein signal transduction // camera-type eye morphogenesis // negative regulation of smooth muscle cell proliferation // mitochondrion localization	GO:0005739 // GO:0005739 // GO:0005741 // GO:0005829 // GO:0015630 // GO:0016021 // GO:0031306	mitochondrion // mitochondrion // mitochondrial outer membrane // cytosol // microtubule cytoskeleton // integral to membrane // intrinsic to mitochondrial outer membrane	GO:0003924 // GO:0005525 // GO:0031625	GTPase activity // GTP binding // ubiquitin protein ligase binding	---	---	---	main	Coding	Coding
TC01000153.hg.1	0.363647	1.07001	up	7.56282	7.61305	7.85328	7.54657	7.64366	7.54606	MIIP	60672///60672///60672///60672///60672	NM_021933	MIIP	migration and invasion inhibitory protein	1p36.22	RefSeq	Homo sapiens migration and invasion inhibitory protein (MIIP), mRNA.	Hs.8595	chr1	+	12079299	12092106	NM_021933	Q5JXC2	---	---	---	---	---	---	---	---	---	main	Coding	Coding
TC01000154.hg.1	0.135521	1.11969	up	7.11682	7.30653	7.40732	7.08904	7.09949	7.15285	TNFRSF8	943///943///943///943///943///943///943	NM_001243	TNFRSF8	tumor necrosis factor receptor superfamily, member 8	1p36	RefSeq	Homo sapiens tumor necrosis factor receptor superfamily, member 8 (TNFRSF8), transcript variant 1, mRNA.	Hs.1314	chr1	+	12123434	12204264	NM_001243	A5D8T4	GO:0007165 // GO:0008285 // GO:0033209 // GO:0042535 // GO:0043065 // GO:0045556 // GO:0051092 // GO:0071260	signal transduction // negative regulation of cell proliferation // tumor necrosis factor-mediated signaling pathway // positive regulation of tumor necrosis factor biosynthetic process // positive regulation of apoptotic process // positive regulation of TRAIL biosynthetic process // positive regulation of NF-kappaB transcription factor activity // cellular response to mechanical stimulus	GO:0005737 // GO:0005886 // GO:0016021	cytoplasm // plasma membrane // integral to membrane	GO:0004888 // GO:0005031	transmembrane signaling receptor activity // tumor necrosis factor-activated receptor activity	---	---	---	main	Coding	Coding
TC01000155.hg.1	0.0916	1.50951	up	7.97217	8.65771	8.64572	7.63823	8.11429	7.74083	TNFRSF1B	7133///100616438///7133///7133///7133///7133///7133///7133	NM_001066	TNFRSF1B	tumor necrosis factor receptor superfamily, member 1B	1p36.22	RefSeq	Homo sapiens tumor necrosis factor receptor superfamily, member 1B (TNFRSF1B), mRNA.	Hs.256278	chr1	+	12227060	12269285	NM_001066	Q8IVS6	GO:0006915 // GO:0006954 // GO:0033209 // GO:0050728 // GO:0050779	apoptotic process // inflammatory response // tumor necrosis factor-mediated signaling pathway // negative regulation of inflammatory response // RNA destabilization	GO:0005576 // GO:0005886 // GO:0016021 // GO:0045121	extracellular region // plasma membrane // integral to membrane // membrane raft	GO:0005031 // GO:0005515 // GO:0031625	tumor necrosis factor-activated receptor activity // protein binding // ubiquitin protein ligase binding	Apoptosis // Apoptosis_GenMAPP // Apoptosis_KEGG // Inflammatory_Response_Pathway	---	---	main	Coding	Coding
TC01000156.hg.1	0.0459669	1.55695	down	8.73537	8.17683	8.78114	9.33716	8.98438	9.28795	VPS13D	55187///55187///55187///55187///55187///55187///55187	NM_015378	VPS13D	vacuolar protein sorting 13 homolog D (S. cerevisiae)	1p36.22	RefSeq	Homo sapiens vacuolar protein sorting 13 homolog D (S. cerevisiae) (VPS13D), transcript variant 1, mRNA.	Hs.439381	chr1	+	12290113	12572099	NM_015378	Q5THJ4	GO:0008104	protein localization	---	---	---	---	---	---	---	main	Coding	Coding
TC01000159.hg.1	0.102761	1.20659	up	5.4488	5.31101	5.51279	4.93458	5.31802	5.20721	AADACL4	343066///343066	NM_001013630	AADACL4	arylacetamide deacetylase-like 4	1p36.21	RefSeq	Homo sapiens arylacetamide deacetylase-like 4 (AADACL4), mRNA.	Hs.209954	chr1	+	12704566	12727097	---	---	---	---	GO:0016021	integral to membrane	GO:0004091	carboxylesterase activity	---	---	---	main	Coding	Coding
TC01000160.hg.1	0.574546	1.05176	up	5.00501	5.14256	5.20444	5.11291	5.1799	4.84077	AADACL3	126767///126767///126767///126767	NM_001103169	AADACL3	arylacetamide deacetylase-like 3	1p36.21	RefSeq	Homo sapiens arylacetamide deacetylase-like 3 (AADACL3), transcript variant 2, mRNA.	Hs.464705	chr1	+	12776118	12788726	NM_001103169	Q5VUY0	---	---	---	---	GO:0016787	hydrolase activity	---	---	---	main	Coding	Coding
TC01000162.hg.1	0.427841	1.37249	up	5.40225	5.41298	6.96081	5.47878	5.42607	5.50081	C1orf158	93190///93190///93190///93190///93190	NM_152290	C1orf158	chromosome 1 open reading frame 158	1p36.21	RefSeq	Homo sapiens chromosome 1 open reading frame 158 (C1orf158), mRNA.	Hs.98095	chr1	+	12806163	12823847	BC029894	Q8N1D5	---	---	---	---	---	---	---	---	---	main	Coding	Coding
TC01000163.hg.1	0.808684	1.01845	up	6.09895	6.05348	5.95271	6.18693	5.87759	5.96151	PRAMEF12	390999///390999	NM_001080830	PRAMEF12	PRAME family member 12	1p36.21	RefSeq	Homo sapiens PRAME family member 12 (PRAMEF12), mRNA.	Hs.156406	chr1	+	12834984	12838049	---	---	---	---	---	---	---	---	---	---	---	main	Coding	Coding
TC01000164.hg.1	0.454119	1.04347	up	4.86183	5.10314	5.05493	4.93823	4.9607	4.93677	PRAMEF1	65121///65121///65121///65121	NM_023013	PRAMEF1	PRAME family member 1	1p36.21	RefSeq	Homo sapiens PRAME family member 1 (PRAMEF1), mRNA.	Hs.454859	chr1	+	12851546	12856777	BC144199	B7ZM17	---	---	---	---	---	---	---	---	---	main	Coding	Coding
TC01000165.hg.1	0.205576	1.0684	up	4.86463	4.91515	4.86749	4.67071	4.81278	4.87743	PRAMEF2	65122///65122///65122	NM_023014	PRAMEF2	PRAME family member 2	1p36.21	RefSeq	Homo sapiens PRAME family member 2 (PRAMEF2), mRNA.	Hs.104991	chr1	+	12916941	12921764	NM_023014	O60811	---	---	---	---	---	---	---	---	---	main	Coding	Coding
TC01000166.hg.1	0.350725	1.06996	up	5.23713	5.40212	5.4954	5.1762	5.35143	5.31433	PRAMEF8	391002///441871///441871///441871///441871	NM_001012276	PRAMEF8	PRAME family member 8	1p36.21	RefSeq	Homo sapiens PRAME family member 8 (PRAMEF8), mRNA.	Hs.631872	chr1	+	12976450	12980569	BC140755	Q5VXH5	---	---	---	---	---	---	---	---	---	main	Coding	Coding
TC01000168.hg.1	0.217293	1.13743	up	5.57784	5.94866	5.86823	5.72701	5.5772	5.53322	PRAMEF22	653606///653606	NM_001100631	PRAMEF22	PRAME family member 22	1p36.21	RefSeq	Homo sapiens PRAME family member 22 (PRAMEF22), mRNA.	Hs.712522	chr1	+	13035543	13038381	---	---	---	---	---	---	---	---	---	---	---	main	Coding	Coding
TC01000170.hg.1	0.908554	1.01088	down	5.06699	5.25943	5.37894	5.10715	5.22946	5.4156	PRAMEF5	343068///343068///343068///440561///343068	BC101344	PRAMEF5	PRAME family member 5	1p36.21	GenBank	Homo sapiens PRAME family member 5, mRNA (cDNA clone MGC:120475 IMAGE:40025152), complete cds.	Hs.567864	chr1	+	13359819	13369057	BC101344	Q5TYX0	---	---	---	---	---	---	---	---	---	main	Coding	Coding
TC01000171.hg.1	0.439126	1.09275	up	4.62383	4.95369	5.02719	4.68597	4.9028	4.63206	PRAMEF9	343070///653619///653619///343070///343070///653619///343070///653619	NM_001010890	PRAMEF9	PRAME family member 9	1p36.21	RefSeq	Homo sapiens PRAME family member 9 (PRAMEF9), mRNA.	---	chr1	+	13421176	13428191	NM_001010890	O60813	---	---	---	---	---	---	---	---	---	main	Coding	Coding
TC01000173.hg.1	0.0557899	1.11206	up	5.43441	5.58188	5.44838	5.2763	5.3385	5.39018	PRAMEF16	654348///654348///391004	NM_001045480	PRAMEF16	PRAME family member 16	1p36.21	RefSeq	Homo sapiens PRAME family member 16 (PRAMEF16), mRNA.	---	chr1	+	13495254	13498260	BC144662	Q5VTA0	---	---	---	---	---	---	---	---	---	main	Coding	Coding
TC01000174.hg.1	0.698615	1.05636	down	5.49063	5.9689	6.11905	5.95499	5.90941	5.95147	PRAMEF21	391001///645425///645425///391001///645425///391001	NM_001100114	PRAMEF21	PRAME family member 21	1p36.21	RefSeq	Homo sapiens PRAME family member 21 (PRAMEF21), mRNA.	Hs.700560	chr1	+	13516066	13526943	---	---	---	---	---	---	---	---	---	---	---	main	Coding	Coding
TC01000175.hg.1	0.343755	1.16244	up	5.59457	5.90804	6.13527	5.45108	5.64201	5.89334	PRAMEF10	343071///343071	BC112210	PRAMEF10	PRAME family member 10	1p36.21	GenBank	Homo sapiens PRAME family member 10, mRNA (cDNA clone MGC:138415 IMAGE:8327678), complete cds.	Hs.684629 // Hs.715459	chr1	+	13629938	13635299	BC112210	O60809	---	---	---	---	---	---	---	---	---	main	Coding	Coding
TC01000176.hg.1	0.694353	1.05052	up	4.67465	5.07873	5.12229	4.75773	5.05903	4.84563	PRAMEF9	343070///653619///653619///343070///653619///343070///343070///653619///343070///653619	NM_001010890	PRAMEF9	PRAME family member 9	1p36.21	RefSeq	Homo sapiens PRAME family member 9 (PRAMEF9), mRNA.	---	chr1	+	13641973	13648988	NM_001010890	O60813	---	---	---	---	---	---	---	---	---	main	Coding	Coding
TC01000178.hg.1	0.348946	1.09788	up	5.39835	5.75183	5.51458	5.43158	5.54066	5.28833	PRAMEF17	391004///391004///391004	NM_001099851	PRAMEF17	PRAME family member 17	1p36.21	RefSeq	Homo sapiens PRAME family member 17 (PRAMEF17), mRNA.	---	chr1	+	13716088	13719089	BC144662	Q5VTA0	---	---	---	---	---	---	---	---	---	main	Coding	Coding
TC01000179.hg.1	0.907644	1.01545	down	5.51577	5.96066	6.08252	5.95374	5.88626	5.78531	PRAMEF20	645425///391001///645425///391001	NM_001099852	PRAMEF20	PRAME family member 20	1p36.21	RefSeq	Homo sapiens PRAME family member 20 (PRAMEF20), mRNA.	Hs.700561	chr1	+	13736907	13747803	---	---	---	---	---	---	---	---	---	---	---	main	Coding	Coding
TC01000180.hg.1	0.605062	1.03059	down	6.19252	6.00583	6.18114	6.09161	6.15924	6.25905	ENST00000450259	---	---	---	---	---	ENSEMBL	cdna:known chromosome:GRCh37:1:13839715:13842765:1 gene:ENSG00000229350	---	chr1	+	13839715	13842765	---	---	---	---	---	---	---	---	---	---	---	main	Coding	Coding
TC01000181.hg.1	0.126904	3.82257	up	7.89404	10.7302	11.0279	7.88271	8.18805	7.77772	PDPN	10630///10630///10630///10630///10630///10630///10630///10630///10630///10630///10630///10630	NM_001006624	PDPN	podoplanin	1p36.21	RefSeq	Homo sapiens podoplanin (PDPN), transcript variant 3, mRNA.	Hs.468675	chr1	+	13909960	13944452	NM_006474	Q86YL7	GO:0000902 // GO:0001946 // GO:0006693 // GO:0006833 // GO:0006865 // GO:0006928 // GO:0006954 // GO:0007049 // GO:0007165 // GO:0007399 // GO:0008283 // GO:0008360 // GO:0009790 // GO:0010572 // GO:0015884 // GO:0016337 // GO:0030324 // GO:0030335 // GO:0035239 // GO:0048286 // GO:0051272 // GO:0055093	cell morphogenesis // lymphangiogenesis // prostaglandin metabolic process // water transport // amino acid transport // cellular component movement // inflammatory response // cell cycle // signal transduction // nervous system development // cell proliferation // regulation of cell shape // embryo development // positive regulation of platelet activation // folic acid transport // cell-cell adh…	GO:0001726 // GO:0005886 // GO:0005887 // GO:0016324 // GO:0030027 // GO:0030175 // GO:0031258 // GO:0031527 // GO:0031528 // GO:0032587	ruffle // plasma membrane // integral to plasma membrane // apical plasma membrane // lamellipodium // filopodium // lamellipodium membrane // filopodium membrane // microvillus membrane // ruffle membrane	GO:0005372 // GO:0008517 // GO:0015171 // GO:0015250	water transmembrane transporter activity // folic acid transporter activity // amino acid transmembrane transporter activity // water channel activity	---	---	---	main	Coding	Coding
TC01000182.hg.1	0.00897072	1.74744	down	7.52472	7.23516	6.94383	8.03614	7.99869	8.08461	PRDM2	7799///7799///7799///7799///7799///7799///7799///7799///7799///7799///7799///7799///7799///7799///7799	NM_001007257	PRDM2	PR domain containing 2, with ZNF domain	1p36.21	RefSeq	Homo sapiens PR domain containing 2, with ZNF domain (PRDM2), transcript variant 3, mRNA.	Hs.371823	chr1	+	14026693	14151574	NM_001135610	B4DEP3	GO:0006351 // GO:0006355 // GO:0006355 // GO:0032355	transcription, DNA-dependent // regulation of transcription, DNA-dependent // regulation of transcription, DNA-dependent // response to estradiol stimulus	GO:0005634 // GO:0005634 // GO:0005794	nucleus // nucleus // Golgi apparatus	GO:0003677 // GO:0003700 // GO:0008270 // GO:0008270 // GO:0018024	DNA binding // sequence-specific DNA binding transcription factor activity // zinc ion binding // zinc ion binding // histone-lysine N-methyltransferase activity	---	---	---	main	Coding	Coding
TC01000183.hg.1	0.00648636	2.99612	down	7.18085	6.45275	6.29348	7.99614	8.22145	8.45878	C1orf196	---	ENST00000412667	C1orf196	chromosome 1 open reading frame 196	---	ENSEMBL	cdna:known chromosome:GRCh37:1:14219052:14507087:1 gene:ENSG00000218328 gene_biotype:protein_coding transcript_biotype:protein_coding	---	chr1	+	14219052	14507087	---	---	---	---	---	---	---	---	---	---	---	main	Coding	Coding
TC01000184.hg.1	0.745316	1.03734	up	7.79044	7.43644	7.9266	7.66836	7.73544	7.59103	KAZN	23254///23254///23254///23254///23254///23254///23254///23254///23254///23254///23254///23254///23254	NM_001018001	KAZN	kazrin, periplakin interacting protein	1p36.21	RefSeq	Homo sapiens kazrin, periplakin interacting protein (KAZN), transcript variant C, mRNA.	Hs.368823	chr1	+	14925200	15444544	NM_201628	Q674X7	GO:0031424	keratinization	GO:0001533 // GO:0005634 // GO:0005730 // GO:0005737 // GO:0030057 // GO:0031965 // GO:0043231	cornified envelope // nucleus // nucleolus // cytoplasm // desmosome // nuclear membrane // intracellular membrane-bounded organelle	---	---	---	---	---	main	Coding	Coding
TC01000185.hg.1	0.0136256	1.56676	up	6.8145	7.24199	7.02558	6.4833	6.45958	6.19585	TMEM51	55092///55092///55092///55092///55092///55092///55092///55092///55092///55092///55092///55092///55092	NM_001136216	TMEM51	transmembrane protein 51	1p36.21	RefSeq	Homo sapiens transmembrane protein 51 (TMEM51), transcript variant 1, mRNA.	Hs.465305	chr1	+	15479028	15546974	NM_001136216	Q9NW97	---	---	GO:0016021	integral to membrane	---	---	---	---	---	main	Coding	Coding
TC01000186.hg.1	0.2392	1.14246	up	6.21783	6.33642	6.64288	6.20247	6.10969	6.30854	FHAD1	114827///114827///114827///114827///114827///114827///114827///114827///114827	NM_052929	FHAD1	forkhead-associated (FHA) phosphopeptide binding domain 1	1p36.21	RefSeq	Homo sapiens forkhead-associated (FHA) phosphopeptide binding domain 1 (FHAD1), mRNA.	Hs.659997	chr1	+	15563065	15726779	NM_052929	B1AJZ9	---	---	---	---	---	---	---	---	---	main	Coding	Coding
TC01000187.hg.1	0.010627	1.33171	down	9.087	8.994	8.90318	9.55037	9.29955	9.37411	EFHD2	79180///79180///79180///79180///79180///79180///79180	NM_024329	EFHD2	EF-hand domain family, member D2	1p36.21	RefSeq	Homo sapiens EF-hand domain family, member D2 (EFHD2), mRNA.	Hs.465374	chr1	+	15736391	15756839	BC007233	Q96C19	---	---	GO:0045121	membrane raft	GO:0005509	calcium ion binding	---	---	---	main	Coding	Coding
TC01000188.hg.1	0.378428	1.06402	up	6.96733	7.1382	7.27939	7.05138	7.03695	7.02801	CTRC	11330///11330///11330///11330///11330	NM_007272	CTRC	chymotrypsin C (caldecrin)	1p36.21	RefSeq	Homo sapiens chymotrypsin C (caldecrin) (CTRC), mRNA.	Hs.631869	chr1	+	15764935	15775737	NM_007272	Q99895	GO:0006508	proteolysis	---	---	GO:0004252 // GO:0008233	serine-type endopeptidase activity // peptidase activity	---	---	---	main	Coding	Coding
TC01000190.hg.1	0.177603	1.13576	down	7.50463	7.80177	7.82642	7.91169	7.81117	7.96093	DNAJC16	23341///23341///23341///23341///23341///23341///23341	NM_015291	DNAJC16	DnaJ (Hsp40) homolog, subfamily C, member 16	1p36.1	RefSeq	Homo sapiens DnaJ (Hsp40) homolog, subfamily C, member 16 (DNAJC16), mRNA.	Hs.655410	chr1	+	15853308	15918874	NM_015291	Q9Y2G8	GO:0006457 // GO:0045454	protein folding // cell redox homeostasis	GO:0016021	integral to membrane	GO:0031072 // GO:0051082	heat shock protein binding // unfolded protein binding	---	---	---	main	Coding	Coding
TC01000193.hg.1	0.693228	1.03629	down	7.97782	8.37539	8.26671	8.21849	8.25166	8.30405	RSC1A1	6248///84301///6248///84301///6248///84301	NM_006511	RSC1A1	regulatory solute carrier protein, family 1, member 1	1p36.1	RefSeq	Homo sapiens regulatory solute carrier protein, family 1, member 1 (RSC1A1), mRNA.	Hs.239459	chr1	+	15943953	15995539	NM_006511	Q92681	GO:0006351 // GO:0006355 // GO:0006810 // GO:0050892 // GO:0051051	transcription, DNA-dependent // regulation of transcription, DNA-dependent // transport // intestinal absorption // negative regulation of transport	GO:0005624 // GO:0005634 // GO:0005730 // GO:0005794 // GO:0005886 // GO:0005903 // GO:0030054 // GO:0043231	membrane fraction // nucleus // nucleolus // Golgi apparatus // plasma membrane // brush border // cell junction // intracellular membrane-bounded organelle	GO:0008200	ion channel inhibitor activity	---	---	---	main	Coding	Coding
TC01000194.hg.1	0.00623059	1.6913	down	9.1806	8.94108	9.14121	10.0908	9.74884	9.69764	PLEKHM2	23207///23207///23207///23207	NM_015164	PLEKHM2	pleckstrin homology domain containing, family M (with RUN domain) member 2	1p36.21	RefSeq	Homo sapiens pleckstrin homology domain containing, family M (with RUN domain) member 2 (PLEKHM2), mRNA.	Hs.646775	chr1	+	16010827	16061264	NM_015164	Q8IWE5	GO:0007030	Golgi organization	GO:0005737	cytoplasm	GO:0005515 // GO:0005543 // GO:0019894	protein binding // phospholipid binding // kinesin binding	---	---	---	main	Coding	Coding
TC01000195.hg.1	0.256199	1.06416	up	7.41135	7.57598	7.5779	7.37948	7.509	7.40759	SLC25A34	284723///284723///284723///284723	NM_207348	SLC25A34	solute carrier family 25, member 34	1p36.21	RefSeq	Homo sapiens solute carrier family 25, member 34 (SLC25A34), mRNA.	Hs.631867	chr1	+	16062809	16067891	BC027998	Q6PIV7	GO:0006810	transport	GO:0005743 // GO:0016021	mitochondrial inner membrane // integral to membrane	---	---	---	---	---	main	Coding	Coding
TC01000196.hg.1	0.145753	1.07068	up	7.507	7.57669	7.68393	7.48915	7.52331	7.45956	TMEM82	388595///388595///388595///388595///388595///388595	NM_001013641	TMEM82	transmembrane protein 82	1p36.21	RefSeq	Homo sapiens transmembrane protein 82 (TMEM82), mRNA.	Hs.454828	chr1	+	16068917	16074477	BC127706	A0PJX8	---	---	GO:0016021	integral to membrane	---	---	---	---	---	main	Coding	Coding
TC01000197.hg.1	0.0985014	1.19755	up	7.12826	7.53971	7.39975	7.0768	7.09785	7.11284	FBLIM1	54751///54751///54751///54751///54751///54751///54751///54751///54751///54751	NM_001024215	FBLIM1	filamin binding LIM protein 1	1p36.21	RefSeq	Homo sapiens filamin binding LIM protein 1 (FBLIM1), transcript variant 2, mRNA.	Hs.530101	chr1	+	16083102	16113089	NM_001024216	Q8WUP2	GO:0008360 // GO:0016337 // GO:0033623 // GO:0034329	regulation of cell shape // cell-cell adhesion // regulation of integrin activation // cell junction assembly	GO:0001725 // GO:0005829 // GO:0005925 // GO:0005938 // GO:0030054 // GO:0043231	stress fiber // cytosol // focal adhesion // cell cortex // cell junction // intracellular membrane-bounded organelle	GO:0008270 // GO:0031005	zinc ion binding // filamin binding	---	---	---	main	Coding	Coding
TC01000198.hg.1	0.615145	1.05269	down	9.18101	9.28124	9.42803	9.36762	9.5728	9.17213	SPEN	23013///23013///23013///23013	NM_015001	SPEN	spen homolog, transcriptional regulator (Drosophila)	1p36	RefSeq	Homo sapiens spen homolog, transcriptional regulator (Drosophila) (SPEN), mRNA.	Hs.731396	chr1	+	16174359	16266955	NM_015001	Q96T58	GO:0000122 // GO:0007219 // GO:0044419 // GO:0045892 // GO:0045893 // GO:0050769	negative regulation of transcription from RNA polymerase II promoter // Notch signaling pathway // interspecies interaction between organisms // negative regulation of transcription, DNA-dependent // positive regulation of transcription, DNA-dependent // positive regulation of neurogenesis	GO:0005634 // GO:0005730 // GO:0017053	nucleus // nucleolus // transcriptional repressor complex	GO:0000166 // GO:0001085 // GO:0001191 // GO:0003697 // GO:0003700 // GO:0003714 // GO:0003723 // GO:0005515	nucleotide binding // RNA polymerase II transcription factor binding // RNA polymerase II transcription factor binding transcription factor activity involved in negative regulation of transcription // single-stranded DNA binding // sequence-specific DNA binding transcription factor activity // transcription corepressor activity // RNA binding // protein binding	---	---	---	main	Coding	Coding
TC01000200.hg.1	0.713229	1.03265	up	6.43143	6.35123	6.71647	6.51764	6.45915	6.38326	C1orf64	149563///149563///149563	NM_178840	C1orf64	chromosome 1 open reading frame 64	1p36.13	RefSeq	Homo sapiens chromosome 1 open reading frame 64 (C1orf64), mRNA.	Hs.29190	chr1	+	16330731	16335302	BC017946	Q8NEQ6	---	---	---	---	---	---	---	---	---	main	Coding	Coding
TC01000205.hg.1	0.0446769	1.52215	up	8.00148	8.63151	8.57938	7.77018	7.90855	7.71531	C1orf144	26099///26099///26099///26099///26099///26099///26099///26099///26099///26099///26099	NM_001114600	C1orf144	chromosome 1 open reading frame 144	1p36.13	RefSeq	Homo sapiens chromosome 1 open reading frame 144 (C1orf144), transcript variant 1, mRNA.	Hs.252967	chr1	+	16679070	16724640	NM_001114600	Q7Z422	---	---	---	---	---	---	---	---	---	main	Coding	Coding
TC01000206.hg.1	0.0564388	1.71028	up	7.79883	8.61455	8.68369	7.55183	7.71588	7.50664	NECAP2	55707///55707///55707///55707///55707///55707///55707///55707///55707///55707///55707///55707///55707	NM_001145277	NECAP2	NECAP endocytosis associated 2	1p36.13	RefSeq	Homo sapiens NECAP endocytosis associated 2 (NECAP2), transcript variant 2, mRNA.	Hs.437385	chr1	+	16767167	16786584	NM_001145277	Q53FE5	GO:0006897 // GO:0015031	endocytosis // protein transport	GO:0005622 // GO:0005886 // GO:0005905 // GO:0030125	intracellular // plasma membrane // coated pit // clathrin vesicle coat	---	---	---	---	---	main	Coding	Coding
TC01000209.hg.1	0.0113405	1.22391	down	5.66174	5.52431	5.62773	5.98394	5.89716	5.80717	LOC100506533	100506533	ENST00000357301	LOC100506533	putative uncharacterized protein FLJ35883-like	---	ENSEMBL	cdna:known chromosome:GRCh37:1:16862255:16864669:1 gene:ENSG00000197511 gene_biotype:protein_coding transcript_biotype:protein_coding	---	chr1	+	16862255	16864669	---	---	---	---	---	---	---	---	---	---	---	main	Coding	Coding
TC01000213.hg.1	0.33846	1.07259	up	6.77939	6.80723	6.51885	6.59853	6.57566	6.62797	LOC100133301 // LOC729587 // LOC729574	100133301///729587///729574	ENST00000434336 // ENST00000434336 // ENST00000434336	LOC100133301 // LOC729587 // LOC729574	UPF0627 protein ENSP00000364708 // UPF0627 protein ENSP00000341061/ENSP00000339743-like // UPF0627 protein ENSP00000341061/ENSP00000339743	1p36.13 // 1p36.13 // 1p36.13	ENSEMBL	cdna:known chromosome:GRCh37:1:16999498:17000007:1 gene:ENSG00000237847 gene_biotype:protein_coding transcript_biotype:protein_coding	---	chr1	+	16999498	17000007	---	---	---	---	---	---	---	---	---	---	---	main	Coding	Coding
TC01000214.hg.1	0.0461632	1.1472	up	6.03708	5.85884	6.05305	5.75228	5.84617	5.7562	uc021ogy.1	---	---	---	---	---	UCSC Genes	---	---	chr1	+	17007750	17007823	---	---	---	---	---	---	---	---	---	---	---	main	Coding	Coding
TC01000215.hg.1	0.55262	1.08366	down	4.81762	4.52539	4.31402	4.53672	4.87271	4.59533	uc021ogz.1	---	---	---	---	---	UCSC Genes	---	---	chr1	+	17052061	17052133	---	---	---	---	---	---	---	---	---	---	---	main	Coding	Coding
TC01000216.hg.1	0.379694	1.23008	up	7.89006	8.38457	7.74307	7.4591	8.17175	7.49058	uc021oha.1	---	---	---	---	---	UCSC Genes	---	---	chr1	+	17053780	17053850	---	---	---	---	---	---	---	---	---	---	---	main	Coding	Coding
TC01000217.hg.1	0.202668	1.04019	up	7.89639	7.959	8.01672	7.90468	7.87498	7.92191	CROCC	9696///9696///9696	NM_014675	CROCC	ciliary rootlet coiled-coil, rootletin	1p36.13	RefSeq	Homo sapiens ciliary rootlet coiled-coil, rootletin (CROCC), mRNA.	Hs.309403	chr1	+	17066768	17299474	NM_014675	Q5TZA2	GO:0007049 // GO:0008104 // GO:0030030 // GO:0051297	cell cycle // protein localization // cell projection organization // centrosome organization	GO:0005737 // GO:0005813 // GO:0005814 // GO:0005886 // GO:0015629 // GO:0035253	cytoplasm // centrosome // centriole // plasma membrane // actin cytoskeleton // ciliary rootlet	GO:0005198 // GO:0005515 // GO:0019894	structural molecule activity // protein binding // kinesin binding	---	---	---	main	Coding	Coding
TC01000220.hg.1	0.477202	1.93912	down	6.07595	5.07281	4.74855	4.97844	8.55457	5.23052	uc021ohd.1	---	---	---	---	---	UCSC Genes	---	---	chr1	+	17186693	17186765	---	---	---	---	---	---	---	---	---	---	---	main	Coding	Coding
TC01000221.hg.1	0.133453	1.83928	up	9.53838	10.3944	9.24977	8.49799	9.48222	8.5649	uc021ohe.1	---	---	---	---	---	UCSC Genes	---	---	chr1	+	17188416	17188486	---	---	---	---	---	---	---	---	---	---	---	main	Coding	Coding
TC01000223.hg.1	0.892067	1.04105	down	5.90986	5.49094	5.26596	5.20173	6.31926	5.31988	uc021ohg.1	---	---	---	---	---	UCSC Genes	---	---	chr1	+	17201958	17202031	---	---	---	---	---	---	---	---	---	---	---	main	Coding	Coding
TC01000224.hg.1	0.358186	2.47045	up	9.35062	8.75338	7.90868	6.43206	9.7219	5.94439	uc021ohh.1	---	---	---	---	---	UCSC Genes	---	---	chr1	+	17216172	17216245	---	---	---	---	---	---	---	---	---	---	---	main	Coding	Coding
TC01000226.hg.1	0.713201	1.2376	up	8.23317	8.94324	7.73769	8.11435	9.14015	6.73697	uc021ohi.1	---	---	---	---	---	UCSC Genes	---	---	chr1	+	17222646	17222720	---	---	---	---	---	---	---	---	---	---	---	main	Coding	Coding
TC01000230.hg.1	0.243634	1.07343	up	6.5364	6.60489	6.7458	6.44253	6.56064	6.57725	PADI1	29943///29943///29943///29943///29943///29943///29943	NM_013358	PADI1	peptidyl arginine deiminase, type I	1p36.13	RefSeq	Homo sapiens peptidyl arginine deiminase, type I (PADI1), mRNA.	Hs.412941	chr1	+	17531621	17572501	NM_013358	B2RBF9	GO:0018101	peptidyl-citrulline biosynthetic process from peptidyl-arginine	GO:0005737	cytoplasm	GO:0004668 // GO:0005509	protein-arginine deiminase activity // calcium ion binding	---	---	---	main	Coding	Coding
TC01000231.hg.1	0.468746	1.05024	up	6.68358	6.94146	6.9199	6.73582	6.83963	6.75731	PADI3	51702///51702///51702///51702///51702	NM_016233	PADI3	peptidyl arginine deiminase, type III	1p36.13	RefSeq	Homo sapiens peptidyl arginine deiminase, type III (PADI3), mRNA.	Hs.149195	chr1	+	17575593	17610728	BC041592	Q9ULW8	GO:0018101	peptidyl-citrulline biosynthetic process from peptidyl-arginine	GO:0005634 // GO:0005730 // GO:0005737	nucleus // nucleolus // cytoplasm	GO:0004668 // GO:0005509	protein-arginine deiminase activity // calcium ion binding	---	---	---	main	Coding	Coding
TC01000232.hg.1	0.144589	1.03723	up	6.92729	6.94737	6.91381	6.88409	6.82595	6.92022	PADI4	23569///23569///23569///23569///23569///23569	NM_012387	PADI4	peptidyl arginine deiminase, type IV	1p36.13	RefSeq	Homo sapiens peptidyl arginine deiminase, type IV (PADI4), mRNA.	Hs.522969	chr1	+	17634690	17690499	NM_012387	B2RBW0	GO:0006351 // GO:0006355 // GO:0006464 // GO:0016568 // GO:0018101	transcription, DNA-dependent // regulation of transcription, DNA-dependent // cellular protein modification process // chromatin modification // peptidyl-citrulline biosynthetic process from peptidyl-arginine	GO:0005634 // GO:0005737	nucleus // cytoplasm	GO:0004668 // GO:0005509	protein-arginine deiminase activity // calcium ion binding	---	---	---	main	Coding	Coding
TC01000233.hg.1	0.116846	1.0923	up	6.01798	6.02688	6.21205	5.9462	5.97526	5.95334	PADI6	353238///---	NM_207421	PADI6	peptidyl arginine deiminase, type VI	1p36.13	RefSeq	Homo sapiens peptidyl arginine deiminase, type VI (PADI6), mRNA.	Hs.531598	chr1	+	17698691	17728195	---	---	GO:0018101	peptidyl-citrulline biosynthetic process from peptidyl-arginine	GO:0005634 // GO:0005737	nucleus // cytoplasm	GO:0004668 // GO:0005509	protein-arginine deiminase activity // calcium ion binding	---	---	---	main	Coding	Coding
TC01000236.hg.1	0.036929	1.17989	up	7.47433	7.59504	7.73745	7.39315	7.35193	7.3458	ARHGEF10L	55160///55160///55160///55160///55160///55160///55160///55160///55160///55160///55160///55160	NM_001011722	ARHGEF10L	Rho guanine nucleotide exchange factor (GEF) 10-like	1p36.13	RefSeq	Homo sapiens Rho guanine nucleotide exchange factor (GEF) 10-like (ARHGEF10L), transcript variant 2, mRNA.	Hs.443460	chr1	+	17866330	18024370	NM_001011722	Q9HCE6	GO:0032321 // GO:0035023 // GO:0035104 // GO:0051496	positive regulation of Rho GTPase activity // regulation of Rho protein signal transduction // positive regulation of transcription via sterol regulatory element binding // positive regulation of stress fiber assembly	GO:0005737 // GO:0005829	cytoplasm // cytosol	GO:0005089 // GO:0005100	Rho guanyl-nucleotide exchange factor activity // Rho GTPase activator activity	---	---	---	main	Coding	Coding
TC01000238.hg.1	0.204428	1.10667	up	6.31209	6.46937	6.52048	6.384	6.14363	6.33564	ACTL8	81569///81569///81569	NM_030812	ACTL8	actin-like 8	1p36.2-p35	RefSeq	Homo sapiens actin-like 8 (ACTL8), mRNA.	Hs.2149	chr1	+	18081808	18153558	NM_030812	Q9H568	---	---	GO:0005737 // GO:0005856	cytoplasm // cytoskeleton	---	---	---	---	---	main	Coding	Coding
TC01000239.hg.1	0.234671	1.27042	down	8.24794	7.45291	8.03043	8.38985	8.16169	8.21564	IGSF21	84966///84966///84966///84966	NM_032880	IGSF21	immunoglobin superfamily, member 21	1p36.13	RefSeq	Homo sapiens immunoglobin superfamily, member 21 (IGSF21), mRNA.	Hs.212511	chr1	+	18434240	18704977	NM_032880	Q96ID5	---	---	GO:0005576	extracellular region	---	---	---	---	---	main	Coding	Coding
TC01000240.hg.1	0.558363	1.0767	down	4.77611	4.65086	4.90325	4.86938	4.62998	5.1507	uc001baw.1	---	---	---	---	---	UCSC Genes	---	---	chr1	+	18701064	18702174	---	---	---	---	---	---	---	---	---	---	---	main	Coding	Coding
TC01000242.hg.1	0.323255	1.05072	up	5.88738	6.06293	5.88509	5.89609	5.89838	5.82678	KLHDC7A	127707///127707///127707	NM_152375	KLHDC7A	kelch domain containing 7A	1p36.13	RefSeq	Homo sapiens kelch domain containing 7A (KLHDC7A), mRNA.	Hs.406913 // Hs.710799	chr1	+	18807424	18812620	NM_152375	Q5VTJ3	---	---	GO:0016021	integral to membrane	---	---	---	---	---	main	Coding	Coding
TC01000243.hg.1	0.46306	1.05789	up	6.97716	7.22212	7.28309	7.1029	7.0091	7.12682	PAX7	5081///5081///5081///5081///5081///5081///5081///5081	NM_002584	PAX7	paired box 7	1p36.13	RefSeq	Homo sapiens paired box 7 (PAX7), transcript variant 1, mRNA.	Hs.113253	chr1	+	18957500	19075360	NM_001135254	P23759	GO:0006351 // GO:0006355 // GO:0006916 // GO:0009653 // GO:0014813 // GO:0021527 // GO:0021904 // GO:0043403 // GO:0048663 // GO:0048706 // GO:0051216 // GO:0060415	transcription, DNA-dependent // regulation of transcription, DNA-dependent // anti-apoptosis // anatomical structure morphogenesis // satellite cell commitment // spinal cord association neuron differentiation // dorsal/ventral neural tube patterning // skeletal muscle tissue regeneration // neuron fate commitment // embryonic skeletal system development // cartilage development // muscle tissue …	GO:0005634	nucleus	GO:0003700 // GO:0043565	sequence-specific DNA binding transcription factor activity // sequence-specific DNA binding	---	---	---	main	Coding	Coding
TC01000245.hg.1	0.26994	1.18025	up	8.05688	8.69526	8.30095	8.0995	8.08811	8.14819	MRTO4	51154///51154///51154///51154	NM_016183	MRTO4	mRNA turnover 4 homolog (S. cerevisiae)	1p36.13	RefSeq	Homo sapiens mRNA turnover 4 homolog (S. cerevisiae) (MRTO4), mRNA.	Hs.463797	chr1	+	19578033	19586622	NM_016183	Q9UKD2	GO:0042254	ribosome biogenesis	GO:0005634 // GO:0005730 // GO:0031965	nucleus // nucleolus // nuclear membrane	---	---	---	---	---	main	Coding	Coding
TC01000246.hg.1	0.0443032	1.17192	up	7.92736	8.15537	8.16034	7.84227	7.82627	7.88791	PQLC2	54896///54896///54896///54896///54896///54896///54896	NM_001040125	PQLC2	PQ loop repeat containing 2	1p36.13	RefSeq	Homo sapiens PQ loop repeat containing 2 (PQLC2), transcript variant 1, mRNA.	Hs.647620	chr1	+	19638740	19660975	BC015324	Q6ZP29	---	---	GO:0016021	integral to membrane	---	---	---	---	---	main	Coding	Coding
TC01000247.hg.1	0.110007	1.0886	down	7.67367	7.54105	7.56384	7.6354	7.78554	7.72502	uc021ohs.1	---	---	---	---	---	UCSC Genes	---	---	chr1	+	19750878	19751182	---	---	---	---	---	---	---	---	---	---	---	main	Coding	Coding
TC01000250.hg.1	0.20477	1.26773	up	8.58276	8.92939	8.1871	8.11807	8.36129	8.19314	uc021ohx.1	---	---	---	---	---	UCSC Genes	---	---	chr1	+	19934574	19935119	---	---	---	---	---	---	---	---	---	---	---	main	Coding	Coding
TC01000251.hg.1	0.666146	1.02974	up	6.92458	6.91946	7.13763	7.0214	6.9919	6.84152	HTR6	3362///3362///3362	NM_000871	HTR6	5-hydroxytryptamine (serotonin) receptor 6, G protein-coupled	1p36-p35	RefSeq	Homo sapiens 5-hydroxytryptamine (serotonin) receptor 6, G protein-coupled (HTR6), mRNA.	Hs.22180	chr1	+	19991780	20006055	NM_000871	P50406	GO:0007187 // GO:0007268	G-protein coupled receptor signaling pathway, coupled to cyclic nucleotide second messenger // synaptic transmission	GO:0005886 // GO:0005887	plasma membrane // integral to plasma membrane	GO:0004969 // GO:0005515	histamine receptor activity // protein binding	GPCRDB_Class_A_Rhodopsin-like // Monoamine_GPCRs	---	---	main	Coding	Coding
TC01000253.hg.1	0.00827696	1.67629	down	7.18748	7.42166	7.16301	7.80286	8.2447	7.9604	OTUD3	23252///23252///23252	NM_015207	OTUD3	OTU domain containing 3	1p36.13	RefSeq	Homo sapiens OTU domain containing 3 (OTUD3), mRNA.	Hs.374987	chr1	+	20208888	20239438	NM_015207	Q5T2D3	---	---	---	---	---	---	---	---	---	main	Coding	Coding
TC01000254.hg.1	0.0576576	1.3708	up	6.17737	6.77189	6.47695	6.00399	6.05389	6.00327	PLA2G5	5322///5322///5322///5322	NM_000929	PLA2G5	phospholipase A2, group V	1p36-p34	RefSeq	Homo sapiens phospholipase A2, group V (PLA2G5), mRNA.	Hs.319438	chr1	+	20354672	20418394	BC036792	P39877	GO:0006644 // GO:0006663 // GO:0016042 // GO:0019370 // GO:0034097 // GO:0050482 // GO:0051591	phospholipid metabolic process // platelet activating factor biosynthetic process // lipid catabolic process // leukotriene biosynthetic process // response to cytokine stimulus // arachidonic acid secretion // response to cAMP	GO:0005576 // GO:0005794 // GO:0005886 // GO:0009986 // GO:0048471	extracellular region // Golgi apparatus // plasma membrane // cell surface // perinuclear region of cytoplasm	GO:0005509 // GO:0008201 // GO:0047498	calcium ion binding // heparin binding // calcium-dependent phospholipase A2 activity	---	---	---	main	Coding	Coding
TC01000255.hg.1	0.245566	1.13742	up	6.0979	6.45491	6.34519	5.98851	6.07201	6.2802	PLA2G2F	64600///64600	NM_022819	PLA2G2F	phospholipase A2, group IIF	1p35	RefSeq	Homo sapiens phospholipase A2, group IIF (PLA2G2F), mRNA.	Hs.302034	chr1	+	20465819	20476879	NM_022819	Q9BZM2	GO:0006644 // GO:0008150 // GO:0016042	phospholipid metabolic process // biological_process // lipid catabolic process	GO:0005576	extracellular region	GO:0004623 // GO:0005509	phospholipase A2 activity // calcium ion binding	---	---	---	main	Coding	Coding
TC01000257.hg.1	0.000837	1.96596	down	6.44133	6.26171	6.20803	7.30896	7.12433	7.40349	UBXN10	127733///127733///127733	NM_152376	UBXN10	UBX domain protein 10	1p36.12	RefSeq	Homo sapiens UBX domain protein 10 (UBXN10), mRNA.	Hs.432503	chr1	+	20512578	20522541	NM_152376	Q96LJ8	---	---	---	---	---	---	---	---	---	main	Coding	Coding
TC01000259.hg.1	0.211568	1.06066	up	6.41315	6.51905	6.60989	6.43661	6.41684	6.43378	VWA5B1	127731///127731///127731///127731///127731///127731///127731	NM_001039500	VWA5B1	von Willebrand factor A domain containing 5B1	1p36.12	RefSeq	Homo sapiens von Willebrand factor A domain containing 5B1 (VWA5B1), mRNA.	Hs.205178	chr1	+	20617412	20681387	NM_001039500	B4DIV5	---	---	GO:0005576	extracellular region	---	---	---	---	---	main	Coding	Coding
TC01000260.hg.1	0.57041	1.06176	down	7.34478	7.68776	7.8018	7.66454	7.67694	7.75224	FAM43B	163933///163933///163933///163933	NM_207334	FAM43B	family with sequence similarity 43, member B	1p36.12	RefSeq	Homo sapiens family with sequence similarity 43, member B (FAM43B), mRNA.	Hs.429179	chr1	+	20878932	20881513	NM_207334	Q6ZT52	---	---	---	---	---	---	---	---	---	main	Coding	Coding
TC01000261.hg.1	0.6996	1.04172	up	6.6897	7.00365	7.08446	6.99196	6.87826	6.73066	CDA	978///978///978///978	NM_001785	CDA	cytidine deaminase	1p36.2-p35	RefSeq	Homo sapiens cytidine deaminase (CDA), mRNA.	Hs.466910	chr1	+	20915441	20945401	NM_001785	P32320	GO:0006206 // GO:0007166 // GO:0008655 // GO:0009972 // GO:0009972 // GO:0019858 // GO:0030308 // GO:0043097 // GO:0044281 // GO:0045980 // GO:0046898 // GO:0051289 // GO:0055086 // GO:0071217	pyrimidine base metabolic process // cell surface receptor signaling pathway // pyrimidine-containing compound salvage // cytidine deamination // cytidine deamination // cytosine metabolic process // negative regulation of cell growth // pyrimidine nucleoside salvage // small molecule metabolic process // negative regulation of nucleotide metabolic process // response to cycloheximide // protein …	GO:0005576 // GO:0005829 // GO:0005829	extracellular region // cytosol // cytosol	GO:0001882 // GO:0004126 // GO:0004126 // GO:0008270 // GO:0008270 // GO:0042803	nucleoside binding // cytidine deaminase activity // cytidine deaminase activity // zinc ion binding // zinc ion binding // protein homodimerization activity	---	---	---	main	Coding	Coding
TC01000262.hg.1	0.0220425	1.74941	down	8.69638	7.96854	8.34939	9.28708	9.06638	9.08146	PINK1	65018///65018///65018///65018	NM_032409	PINK1	PTEN induced putative kinase 1	1p36	RefSeq	Homo sapiens PTEN induced putative kinase 1 (PINK1), nuclear gene encoding mitochondrial protein, mRNA.	Hs.389171	chr1	+	20959948	20978004	BC028215	Q9BXM7	GO:0000422 // GO:0006468 // GO:0006950 // GO:0007243 // GO:0008219 // GO:0018105 // GO:0031396 // GO:0032226 // GO:0033603 // GO:0043123 // GO:0043254 // GO:0090200	mitochondrion degradation // protein phosphorylation // response to stress // intracellular protein kinase cascade // cell death // peptidyl-serine phosphorylation // regulation of protein ubiquitination // positive regulation of synaptic transmission, dopaminergic // positive regulation of dopamine secretion // positive regulation of I-kappaB kinase/NF-kappaB cascade // regulation of protein com…	GO:0005739 // GO:0005741 // GO:0005829 // GO:0016021	mitochondrion // mitochondrial outer membrane // cytosol // integral to membrane	GO:0000287 // GO:0004674 // GO:0005515 // GO:0005524 // GO:0010857 // GO:0016301 // GO:0031625 // GO:0055131	magnesium ion binding // protein serine/threonine kinase activity // protein binding // ATP binding // calcium-dependent protein kinase activity // kinase activity // ubiquitin protein ligase binding // C3HC4-type RING finger domain binding	---	---	---	main	Coding	Coding
TC01000270.hg.1	0.378819	1.07437	up	7.26688	7.50794	7.61228	7.31443	7.37732	7.38486	uc001beq.1	---	---	---	---	---	UCSC Genes	---	---	chr1	+	21761833	21762609	---	---	---	---	---	---	---	---	---	---	---	main	Coding	Coding
TC01000271.hg.1	0.515934	1.09269	up	7.82862	7.70622	8.20168	7.88356	7.58346	7.88584	NBPF3	84224///84224///84224///84224///100653178///84224///100653178///84224///100653178///84224///100653178///84224///100653178///84224///100653178///84224///84224	NM_001256416	NBPF3	neuroblastoma breakpoint family, member 3	1p36.12	RefSeq	Homo sapiens neuroblastoma breakpoint family, member 3 (NBPF3), transcript variant 2, mRNA.	Hs.325422	chr1	+	21766621	21811498	NM_001256416	Q9H094	---	---	GO:0005737	cytoplasm	---	---	---	---	---	main	Coding	Coding
TC01000272.hg.1	0.390332	1.13885	up	7.73155	7.11642	7.63721	7.38069	7.25705	7.28468	ALPL	249///249///249///249///249///249///249///249///249///249///249///249///249///249///249///249	NM_000478	ALPL	alkaline phosphatase, liver/bone/kidney	1p36.12	RefSeq	Homo sapiens alkaline phosphatase, liver/bone/kidney (ALPL), transcript variant 1, mRNA.	Hs.75431	chr1	+	21835858	21904905	NM_000478	Q9UIL5	GO:0001501 // GO:0003006 // GO:0032496 // GO:0033280 // GO:0046677 // GO:0051384 // GO:0071407 // GO:0071529	skeletal system development // developmental process involved in reproduction // response to lipopolysaccharide // response to vitamin D // response to antibiotic // response to glucocorticoid stimulus // cellular response to organic cyclic compound // cementum mineralization	GO:0005615 // GO:0005886 // GO:0016021 // GO:0031225	extracellular space // plasma membrane // integral to membrane // anchored to membrane	GO:0004035 // GO:0016462 // GO:0046872	alkaline phosphatase activity // pyrophosphatase activity // metal ion binding	---	---	---	main	Coding	Coding
TC01000274.hg.1	0.368923	1.06389	up	7.00893	7.2107	7.29537	7.1196	7.03723	7.09014	LDLRAD2	401944///401944///401944///401944///401944	NM_001013693	LDLRAD2	low density lipoprotein receptor class A domain containing 2	1p36.12	RefSeq	Homo sapiens low density lipoprotein receptor class A domain containing 2 (LDLRAD2), mRNA.	Hs.710255	chr1	+	22138758	22151714	NM_001013693	Q5SZI1	---	---	GO:0016021	integral to membrane	GO:0004872	receptor activity	---	---	---	main	Coding	Coding
TC01000280.hg.1	0.914766	1.01223	down	9.3454	9.68347	9.8491	9.6064	9.59761	9.72659	CDC42	998///998///998///998///998///998///998///998///998///998///998	NM_001039802	CDC42	cell division cycle 42 (GTP binding protein, 25kDa)	1p36.1	RefSeq	Homo sapiens cell division cycle 42 (GTP binding protein, 25kDa) (CDC42), transcript variant 3, mRNA.	Hs.467637	chr1	+	22379120	22419437	NM_001039802	P60953	GO:0003334 // GO:0006184 // GO:0007030 // GO:0007088 // GO:0007097 // GO:0007163 // GO:0007173 // GO:0007264 // GO:0007264 // GO:0007411 // GO:0007596 // GO:0010628 // GO:0010629 // GO:0030036 // GO:0030225 // GO:0031069 // GO:0031274 // GO:0031295 // GO:0031333 // GO:0031424 // GO:0031647 // GO:0033138 // GO:0034332 // GO:0034613 // GO:0035088 // GO:0035264 // GO:0042059 // GO:0042176 // GO:0042…	keratinocyte development // GTP catabolic process // Golgi organization // regulation of mitosis // nuclear migration // establishment or maintenance of cell polarity // epidermal growth factor receptor signaling pathway // small GTPase mediated signal transduction // small GTPase mediated signal transduction // axon guidance // blood coagulation // positive regulation of gene expression // negat…	GO:0000139 // GO:0000139 // GO:0005737 // GO:0005815 // GO:0005829 // GO:0005886 // GO:0005886 // GO:0005886 // GO:0030141 // GO:0030175 // GO:0030496 // GO:0042995 // GO:0043005 // GO:0043025 // GO:0045177 // GO:0051233 // GO:0072686	Golgi membrane // Golgi membrane // cytoplasm // microtubule organizing center // cytosol // plasma membrane // plasma membrane // plasma membrane // secretory granule // filopodium // midbody // cell projection // neuron projection // neuronal cell body // apical part of cell // spindle midzone // mitotic spindle	GO:0003924 // GO:0003924 // GO:0005515 // GO:0005525 // GO:0019901 // GO:0019901 // GO:0030742 // GO:0031435 // GO:0031996	GTPase activity // GTPase activity // protein binding // GTP binding // protein kinase binding // protein kinase binding // GTP-dependent protein binding // mitogen-activated protein kinase kinase kinase binding // thioesterase binding	G13_Signaling_Pathway // Integrin-mediated_cell_adhesion_KEGG	---	---	main	Coding	Coding
TC01000282.hg.1	0.76619	1.05957	down	7.57868	7.96981	8.34328	8.31125	8.00478	7.82618	ZBTB40	9923///9923///9923///9923///9923///9923///9923	NM_001083621	ZBTB40	zinc finger and BTB domain containing 40	1p36	RefSeq	Homo sapiens zinc finger and BTB domain containing 40 (ZBTB40), transcript variant 1, mRNA.	Hs.418966	chr1	+	22778344	22857650	NM_001083621	Q9NUA8	GO:0006351 // GO:0006355 // GO:0006974 // GO:0030282	transcription, DNA-dependent // regulation of transcription, DNA-dependent // response to DNA damage stimulus // bone mineralization	GO:0005634	nucleus	GO:0003674 // GO:0003677 // GO:0008270	molecular_function // DNA binding // zinc ion binding	---	---	---	main	Coding	Coding
TC01000284.hg.1	0.10549	1.0851	up	7.63602	7.71145	7.78492	7.52671	7.65349	7.5987	EPHA8	2046///2046///2046///2046///2046	NM_001006943	EPHA8	EPH receptor A8	1p36.12	RefSeq	Homo sapiens EPH receptor A8 (EPHA8), transcript variant 2, mRNA.	Hs.283613	chr1	+	22890004	22930087	NM_020526	P29322	GO:0006929 // GO:0007155 // GO:0007411 // GO:0016322 // GO:0030155 // GO:0031175 // GO:0033628 // GO:0043410 // GO:0043552 // GO:0046777 // GO:0048013	substrate-dependent cell migration // cell adhesion // axon guidance // neuron remodeling // regulation of cell adhesion // neuron projection development // regulation of cell adhesion mediated by integrin // positive regulation of MAPK cascade // positive regulation of phosphatidylinositol 3-kinase activity // protein autophosphorylation // ephrin receptor signaling pathway	GO:0005887 // GO:0031901 // GO:0043005	integral to plasma membrane // early endosome membrane // neuron projection	GO:0005004 // GO:0005524	GPI-linked ephrin receptor activity // ATP binding	---	---	---	main	Coding	Coding
TC01000285.hg.1	0.109983	1.23391	up	7.4478	7.93056	7.82146	7.3831	7.4468	7.4602	C1QA	712///712///712///712///712///712	NM_015991	C1QA	complement component 1, q subcomponent, A chain	1p36.12	RefSeq	Homo sapiens complement component 1, q subcomponent, A chain (C1QA), mRNA.	Hs.632379	chr1	+	22962999	22966175	NM_015991	P02745	GO:0006956 // GO:0006958 // GO:0007267 // GO:0045087	complement activation // complement activation, classical pathway // cell-cell signaling // innate immune response	GO:0005576 // GO:0005581 // GO:0005602	extracellular region // collagen // complement component C1 complex	---	---	Complement_Activation_Classical	---	---	main	Coding	Coding
TC01000286.hg.1	0.0660561	2.48486	up	8.77921	10.1944	9.98895	8.18246	8.8867	7.95387	C1QC	714///714///714///714///714///714	NM_001114101	C1QC	complement component 1, q subcomponent, C chain	1p36.11	RefSeq	Homo sapiens complement component 1, q subcomponent, C chain (C1QC), transcript variant 1, mRNA.	Hs.467753	chr1	+	22970118	22974603	BC009016	P02747	GO:0006955 // GO:0006956 // GO:0006958 // GO:0030853 // GO:0045087 // GO:0045650	immune response // complement activation // complement activation, classical pathway // negative regulation of granulocyte differentiation // innate immune response // negative regulation of macrophage differentiation	GO:0005576 // GO:0005576 // GO:0005581	extracellular region // extracellular region // collagen	---	---	---	---	---	main	Coding	Coding
TC01000287.hg.1	0.263719	1.24402	up	7.82593	8.35918	8.35445	7.6285	8.18435	7.78168	C1QB	713///713///713///713	NM_000491	C1QB	complement component 1, q subcomponent, B chain	1p36.12	RefSeq	Homo sapiens complement component 1, q subcomponent, B chain (C1QB), mRNA.	Hs.8986	chr1	+	22979255	22988031	BC008983	P02746	GO:0006956 // GO:0006958 // GO:0007420 // GO:0007568 // GO:0045087 // GO:0048839 // GO:0051384	complement activation // complement activation, classical pathway // brain development // aging // innate immune response // inner ear development // response to glucocorticoid stimulus	GO:0005576 // GO:0005581 // GO:0005602	extracellular region // collagen // complement component C1 complex	GO:0042803	protein homodimerization activity	---	---	---	main	Coding	Coding
TC01000288.hg.1	0.118769	1.28023	up	7.8856	8.37489	8.45659	7.92003	7.83606	7.89179	EPHB2	2048///2048///2048///2048///2048///2048///2048///2048///2048	NM_004442	EPHB2	EPH receptor B2	1p36.1-p35	RefSeq	Homo sapiens EPH receptor B2 (EPHB2), transcript variant 2, mRNA.	Hs.523329	chr1	+	23037331	23241823	NM_004442	Q4LE53	GO:0001525 // GO:0001655 // GO:0006468 // GO:0007399 // GO:0007411 // GO:0007411 // GO:0007413 // GO:0016310 // GO:0018108 // GO:0022038 // GO:0042472 // GO:0048013 // GO:0050878 // GO:0051965 // GO:0060021 // GO:0060996 // GO:0060997 // GO:0071679	angiogenesis // urogenital system development // protein phosphorylation // nervous system development // axon guidance // axon guidance // axonal fasciculation // phosphorylation // peptidyl-tyrosine phosphorylation // corpus callosum development // inner ear morphogenesis // ephrin receptor signaling pathway // regulation of body fluid levels // positive regulation of synapse assembly // palate…	GO:0005887 // GO:0016021 // GO:0030424 // GO:0030425	integral to plasma membrane // integral to membrane // axon // dendrite	GO:0004713 // GO:0005003 // GO:0005005 // GO:0005005 // GO:0005524	protein tyrosine kinase activity // ephrin receptor activity // transmembrane-ephrin receptor activity // transmembrane-ephrin receptor activity // ATP binding	---	---	---	main	Coding	Coding
TC01000291.hg.1	0.107521	1.3069	up	6.13442	6.49306	6.69878	6.18198	6.09851	5.88731	uc001bgg.1	---	---	---	---	---	UCSC Genes	---	---	chr1	+	23243783	23247347	---	---	---	---	---	---	---	---	---	---	---	main	Coding	Coding
TC01000292.hg.1	0.391469	1.08525	down	9.44702	9.18432	9.60515	9.54512	9.52249	9.52294	KDM1A	23028///23028///23028///23028///23028///23028///23028///23028	NM_001009999	KDM1A	lysine (K)-specific demethylase 1A	1p36.12	RefSeq	Homo sapiens lysine (K)-specific demethylase 1A (KDM1A), transcript variant 1, mRNA.	Hs.591518	chr1	+	23345941	23410184	NM_001009999	O60341	GO:0000122 // GO:0000122 // GO:0006351 // GO:0006357 // GO:0006482 // GO:0007275 // GO:0007596 // GO:0032091 // GO:0033169 // GO:0034720 // GO:0043066 // GO:0043392 // GO:0043433 // GO:0043433 // GO:0043518 // GO:0045892 // GO:0045944 // GO:0051091 // GO:0055001 // GO:0055114	negative regulation of transcription from RNA polymerase II promoter // negative regulation of transcription from RNA polymerase II promoter // transcription, DNA-dependent // regulation of transcription from RNA polymerase II promoter // protein demethylation // multicellular organismal development // blood coagulation // negative regulation of protein binding // histone H3-K9 demethylation // h…	GO:0000790 // GO:0000790 // GO:0005634 // GO:0005654 // GO:0005667	nuclear chromatin // nuclear chromatin // nucleus // nucleoplasm // transcription factor complex	GO:0002039 // GO:0003682 // GO:0005515 // GO:0008134 // GO:0016491 // GO:0019899 // GO:0030374 // GO:0032451 // GO:0032452 // GO:0032453 // GO:0032454 // GO:0034648 // GO:0043426 // GO:0044212 // GO:0050660 // GO:0050681	p53 binding // chromatin binding // protein binding // transcription factor binding // oxidoreductase activity // enzyme binding // ligand-dependent nuclear receptor transcription coactivator activity // demethylase activity // histone demethylase activity // histone demethylase activity (H3-K4 specific) // histone demethylase activity (H3-K9 specific) // histone demethylase activity (H3-dimethyl…	---	---	---	main	Coding	Coding
TC01000297.hg.1	0.255596	1.0731	up	5.62178	5.87303	5.77278	5.60904	5.6895	5.66371	uc001bhf.1	---	---	---	---	---	UCSC Genes	---	---	chr1	+	23853365	23855542	---	---	---	---	---	---	---	---	---	---	---	main	Coding	Coding
TC01000299.hg.1	0.0606191	1.43869	up	8.44071	9.05692	8.62686	8.09342	8.35915	8.09766	RPL11	6135///6135///6135///6135///6135	NM_000975	RPL11	ribosomal protein L11	1p36.1-p35	RefSeq	Homo sapiens ribosomal protein L11 (RPL11), transcript variant 1, mRNA.	Hs.719951	chr1	+	24018269	24022915	BC018970	P62913	GO:0000184 // GO:0006364 // GO:0006412 // GO:0006412 // GO:0006412 // GO:0006413 // GO:0006414 // GO:0006415 // GO:0006605 // GO:0006614 // GO:0010467 // GO:0016032 // GO:0016070 // GO:0016071 // GO:0019058 // GO:0019083 // GO:0034504 // GO:0042273 // GO:0044267	nuclear-transcribed mRNA catabolic process, nonsense-mediated decay // rRNA processing // translation // translation // translation // translational initiation // translational elongation // translational termination // protein targeting // SRP-dependent cotranslational protein targeting to membrane // gene expression // viral reproduction // RNA metabolic process // mRNA metabolic process // vir…	GO:0005730 // GO:0005829 // GO:0005840 // GO:0022625	nucleolus // cytosol // ribosome // cytosolic large ribosomal subunit	GO:0003723 // GO:0003735 // GO:0003735 // GO:0005515 // GO:0019843	RNA binding // structural constituent of ribosome // structural constituent of ribosome // protein binding // rRNA binding	---	---	---	main	Coding	Coding
TC01000300.hg.1	0.165826	1.18582	up	8.41747	8.61573	8.86695	8.496	8.39453	8.27196	TCEB3	6924///6924///6924///6924	NM_003198	TCEB3	transcription elongation factor B (SIII), polypeptide 3 (110kDa, elongin A)	1p36.1	RefSeq	Homo sapiens transcription elongation factor B (SIII), polypeptide 3 (110kDa, elongin A) (TCEB3), mRNA.	Hs.15535	chr1	+	24069645	24088549	NM_003198	Q14241	GO:0006357 // GO:0006366 // GO:0006368 // GO:0010467 // GO:0016032 // GO:0050434	regulation of transcription from RNA polymerase II promoter // transcription from RNA polymerase II promoter // transcription elongation from RNA polymerase II promoter // gene expression // viral reproduction // positive regulation of viral transcription	GO:0005654 // GO:0008023 // GO:0016021	nucleoplasm // transcription elongation factor complex // integral to membrane	GO:0003677	DNA binding	---	---	---	main	Coding	Coding
TC01000301.hg.1	9.92e-05	2.1087	down	8.39404	8.36588	8.19076	9.43773	9.39767	9.34433	PITHD1	57095///57095///57095///57095	NM_020362	PITHD1	PITH (C-terminal proteasome-interacting domain of thioredoxin-like) domain containing 1	1p36.11	RefSeq	Homo sapiens PITH (C-terminal proteasome-interacting domain of thioredoxin-like) domain containing 1 (PITHD1), mRNA.	Hs.31819	chr1	+	24104876	24114722	NM_020362	Q9GZP4	---	---	---	---	---	---	---	---	---	main	Coding	Coding
TC01000302.hg.1	0.322144	1.18411	up	7.68008	8.38267	8.12711	7.95248	7.73736	7.76863	LYPLA2	11313///11313///11313///11313///11313///11313///11313///11313///11313///11313///11313	NM_007260	LYPLA2	lysophospholipase II	1p36.11	RefSeq	Homo sapiens lysophospholipase II (LYPLA2), mRNA.	Hs.533479	chr1	+	24117460	24122029	BC017034	O95372	GO:0006631	fatty acid metabolic process	GO:0005737	cytoplasm	GO:0016787	hydrolase activity	---	---	---	main	Coding	Coding
TC01000305.hg.1	0.994324	1.00199	up	9.72485	10.3737	10.546	10.1182	10.7453	9.77245	PNRC2	55629///55629///55629///55629///55629///55629///55629	NM_017761	PNRC2	proline-rich nuclear receptor coactivator 2	1p36.11	RefSeq	Homo sapiens proline-rich nuclear receptor coactivator 2 (PNRC2), mRNA.	Hs.7862 // Hs.512636	chr1	+	24285599	24289952	NM_017761	Q9NPJ4	GO:0000184 // GO:0006351 // GO:0006355 // GO:0031087	nuclear-transcribed mRNA catabolic process, nonsense-mediated decay // transcription, DNA-dependent // regulation of transcription, DNA-dependent // deadenylation-independent decapping of nuclear-transcribed mRNA	GO:0000932 // GO:0005634	cytoplasmic mRNA processing body // nucleus	GO:0005515	protein binding	---	---	---	main	Coding	Coding
TC01000309.hg.1	0.0769989	1.27981	up	6.52934	6.16268	6.65646	6.08328	6.14307	6.05436	GRHL3	57822///57822///57822///57822///57822///57822///57822///57822///57822///57822///57822	NM_001195010	GRHL3	grainyhead-like 3 (Drosophila)	1p36.11	RefSeq	Homo sapiens grainyhead-like 3 (Drosophila) (GRHL3), transcript variant 4, mRNA.	Hs.657920	chr1	+	24645812	24690972	NM_198173	Q9NST3	GO:0001736 // GO:0007389 // GO:0007398 // GO:0007417 // GO:0008544 // GO:0032321 // GO:0032956 // GO:0042060 // GO:0045944 // GO:0090103 // GO:0090179	establishment of planar polarity // pattern specification process // ectoderm development // central nervous system development // epidermis development // positive regulation of Rho GTPase activity // regulation of actin cytoskeleton organization // wound healing // positive regulation of transcription from RNA polymerase II promoter // cochlea morphogenesis // planar cell polarity pathway invol…	GO:0005634	nucleus	GO:0000981 // GO:0003677	sequence-specific DNA binding RNA polymerase II transcription factor activity // DNA binding	---	---	---	main	Coding	Coding
TC01000310.hg.1	0.0116538	1.44121	down	8.19151	8.18304	7.91802	8.78039	8.57274	8.52128	NIPAL3	57185///57185///57185///57185///57185///57185///57185///57185///57185	NM_020448	NIPAL3	NIPA-like domain containing 3	1p36.12-p35.1	RefSeq	Homo sapiens NIPA-like domain containing 3 (NIPAL3), mRNA.	Hs.523442	chr1	+	24742245	24799473	NM_020448	Q6P499	---	---	GO:0016021	integral to membrane	---	---	---	---	---	main	Coding	Coding
TC01000311.hg.1	0.226583	1.33653	up	7.38707	8.12602	8.34504	7.45502	7.60754	7.54011	RCAN3	11123///11123///11123///11123///11123///11123///11123///11123///11123///11123///11123///11123///11123///11123///11123///11123	NM_001251977	RCAN3	RCAN family member 3	1p35.3-p33	RefSeq	Homo sapiens RCAN family member 3 (RCAN3), transcript variant 2, mRNA.	Hs.656799	chr1	+	24828841	24863510	NM_001251977	Q9UKA8	GO:0009653 // GO:0019722	anatomical structure morphogenesis // calcium-mediated signaling	---	---	GO:0000166 // GO:0003723 // GO:0031013	nucleotide binding // RNA binding // troponin I binding	---	---	---	main	Coding	Coding
TC01000312.hg.1	0.351702	1.05489	up	6.56077	6.68391	6.56766	6.40571	6.5717	6.60364	C1orf130	400746///400746///400746///400746///400746///400746	NM_001010980	C1orf130	chromosome 1 open reading frame 130	1p36.11	RefSeq	Homo sapiens chromosome 1 open reading frame 130 (C1orf130), mRNA.	Hs.200253	chr1	+	24882567	24935819	BC127785	Q5T1S8	---	---	GO:0016021	integral to membrane	---	---	---	---	---	main	Coding	Coding
TC01000313.hg.1	0.391334	1.08239	down	8.68077	9.02987	8.92567	8.92218	9.10944	8.94732	SRRM1	10250///10250///10250///10250///10250///10250///10250	NM_005839	SRRM1	serine/arginine repetitive matrix 1	1p36.11	RefSeq	Homo sapiens serine/arginine repetitive matrix 1 (SRRM1), mRNA.	Hs.18192	chr1	+	24958207	24999772	BC036187	Q8IYB3	GO:0000375 // GO:0000398 // GO:0000398 // GO:0006366 // GO:0006369 // GO:0006406 // GO:0008380 // GO:0010467 // GO:0031124	RNA splicing, via transesterification reactions // nuclear mRNA splicing, via spliceosome // nuclear mRNA splicing, via spliceosome // transcription from RNA polymerase II promoter // termination of RNA polymerase II transcription // mRNA export from nucleus // RNA splicing // gene expression // mRNA 3'-end processing	GO:0005634 // GO:0005654 // GO:0005829 // GO:0016363 // GO:0016607 // GO:0071013	nucleus // nucleoplasm // cytosol // nuclear matrix // nuclear speck // catalytic step 2 spliceosome	GO:0003677 // GO:0003723	DNA binding // RNA binding	---	---	---	main	Coding	Coding
TC01000314.hg.1	0.109661	2.161	up	10.1717	10.7931	11.6114	9.52591	10.4268	9.28851	CLIC4	25932///25932///25932///25932///25932	NM_013943	CLIC4	chloride intracellular channel 4	1p36.11	RefSeq	Homo sapiens chloride intracellular channel 4 (CLIC4), nuclear gene encoding mitochondrial protein, mRNA.	Hs.440544	chr1	+	25071760	25170815	NM_013943	B3KTR3	GO:0006821 // GO:0006821 // GO:0030154 // GO:0030216 // GO:0030336 // GO:0035088 // GO:0051493 // GO:0071277	chloride transport // chloride transport // cell differentiation // keratinocyte differentiation // negative regulation of cell migration // establishment or maintenance of apical/basal cell polarity // regulation of cytoskeleton organization // cellular response to calcium ion	GO:0005622 // GO:0005737 // GO:0005739 // GO:0005813 // GO:0005829 // GO:0005886 // GO:0005902 // GO:0005911 // GO:0009986 // GO:0015629 // GO:0015630 // GO:0016363 // GO:0030496 // GO:0030659 // GO:0034707 // GO:0045177 // GO:0048471	intracellular // cytoplasm // mitochondrion // centrosome // cytosol // plasma membrane // microvillus // cell-cell junction // cell surface // actin cytoskeleton // microtubule cytoskeleton // nuclear matrix // midbody // cytoplasmic vesicle membrane // chloride channel complex // apical part of cell // perinuclear region of cytoplasm	GO:0005247 // GO:0005254 // GO:0005515	voltage-gated chloride channel activity // chloride channel activity // protein binding	---	---	---	main	Coding	Coding
TC01000318.hg.1	0.569171	1.03964	up	5.80599	5.8909	5.98093	5.69252	5.87124	5.94581	RHD	6007///6007///6007///6007///6007///6007///6007///6007///6007///6007	NM_016124	RHD	Rh blood group, D antigen	1p36.11	RefSeq	Homo sapiens Rh blood group, D antigen (RHD), transcript variant 1, mRNA.	Hs.449968	chr1	+	25598981	25656936	NM_016124	Q9UDZ5	---	---	GO:0005887 // GO:0016021	integral to plasma membrane // integral to membrane	---	---	---	---	---	main	Coding	Coding
TC01000319.hg.1	0.105617	1.39326	up	10.2929	11.0051	10.9138	10.26	10.348	10.1686	TMEM50A	23585///23585///23585///23585///23585	NM_014313	TMEM50A	transmembrane protein 50A	1p36.11	RefSeq	Homo sapiens transmembrane protein 50A (TMEM50A), mRNA.	Hs.705699	chr1	+	25664408	25688852	NM_014313	O95807	---	---	GO:0005783 // GO:0016021	endoplasmic reticulum // integral to membrane	---	---	---	---	---	main	Coding	Coding
TC01000322.hg.1	0.0251162	1.48582	down	8.92296	8.50362	8.57131	9.19679	9.42613	9.08875	TMEM57	55219///55219///55219///55219///55219///55219	NM_018202	TMEM57	transmembrane protein 57	1p36.11|1p36.11	RefSeq	Homo sapiens transmembrane protein 57 (TMEM57), mRNA.	Hs.189782	chr1	+	25757388	25826700	NM_018202	Q8N5G2	GO:0007420 // GO:0008150	brain development // biological_process	GO:0005634 // GO:0016021 // GO:0030424 // GO:0031965 // GO:0044306 // GO:0044456	nucleus // integral to membrane // axon // nuclear membrane // neuron projection terminus // synapse part	GO:0003674	molecular_function	---	---	---	main	Coding	Coding
TC01000323.hg.1	0.969909	1.00185	up	7.59305	7.78816	7.73464	7.6691	7.76595	7.67282	LDLRAP1	26119///26119///26119///26119	NM_015627	LDLRAP1	low density lipoprotein receptor adaptor protein 1	1p36-p35	RefSeq	Homo sapiens low density lipoprotein receptor adaptor protein 1 (LDLRAP1), mRNA.	Hs.590911	chr1	+	25870071	25895377	NM_015627	Q5SW96	GO:0006810 // GO:0006898 // GO:0008203 // GO:0009967 // GO:0031623 // GO:0042632 // GO:0042982 // GO:0043393 // GO:0048260 // GO:0090003 // GO:0090118 // GO:0090205	transport // receptor-mediated endocytosis // cholesterol metabolic process // positive regulation of signal transduction // receptor internalization // cholesterol homeostasis // amyloid precursor protein metabolic process // regulation of protein binding // positive regulation of receptor-mediated endocytosis // regulation of establishment of protein localization in plasma membrane // receptor-…	GO:0005769 // GO:0005829 // GO:0005883 // GO:0009898 // GO:0009925 // GO:0030121 // GO:0030122 // GO:0030424 // GO:0055037	early endosome // cytosol // neurofilament // internal side of plasma membrane // basal plasma membrane // AP-1 adaptor complex // AP-2 adaptor complex // axon // recycling endosome	GO:0001540 // GO:0001784 // GO:0005515 // GO:0005546 // GO:0030159 // GO:0030276 // GO:0035591 // GO:0035612 // GO:0035615 // GO:0050750	beta-amyloid binding // phosphotyrosine binding // protein binding // phosphatidylinositol-4,5-bisphosphate binding // receptor signaling complex scaffold activity // clathrin binding // signaling adaptor activity // AP-2 adaptor complex binding // clathrin adaptor activity // low-density lipoprotein particle receptor binding	---	---	---	main	Coding	Coding
TC01000325.hg.1	0.338203	1.20499	down	7.11725	7.85067	7.83628	7.91026	7.93267	7.76833	MAN1C1	57134///57134///57134///57134///57134///57134///57134	NM_020379	MAN1C1	mannosidase, alpha, class 1C, member 1	1p35	RefSeq	Homo sapiens mannosidase, alpha, class 1C, member 1 (MAN1C1), mRNA.	Hs.197043	chr1	+	25943959	26112698	BC137017	Q9NR34	GO:0006487 // GO:0018279 // GO:0043687 // GO:0044267	protein N-linked glycosylation // protein N-linked glycosylation via asparagine // post-translational protein modification // cellular protein metabolic process	GO:0000139 // GO:0030173	Golgi membrane // integral to Golgi membrane	GO:0004571 // GO:0005509	mannosyl-oligosaccharide 1,2-alpha-mannosidase activity // calcium ion binding	---	---	---	main	Coding	Coding
TC01000332.hg.1	0.0576515	1.15618	down	6.89435	6.68257	6.81806	7.06318	6.90874	7.05115	EXTL1	2134///2134///2134///2134	NM_004455	EXTL1	exostoses (multiple)-like 1	1p36.1	RefSeq	Homo sapiens exostoses (multiple)-like 1 (EXTL1), mRNA.	Hs.150956	chr1	+	26346375	26362955	BC065528	Q92935	GO:0001501 // GO:0006486	skeletal system development // protein glycosylation	GO:0016021 // GO:0031227	integral to membrane // intrinsic to endoplasmic reticulum membrane	GO:0050508	glucuronosyl-N-acetylglucosaminyl-proteoglycan 4-alpha-N-acetylglucosaminyltransferase activity	---	---	---	main	Coding	Coding
TC01000333.hg.1	0.370274	1.07589	down	7.87399	7.89608	8.06268	8.14524	8.12601	7.87806	PDIK1L	149420///149420///149420///149420///149420///149420	NM_001243532	PDIK1L	PDLIM1 interacting kinase 1 like	1p36.11	RefSeq	Homo sapiens PDLIM1 interacting kinase 1 like (PDIK1L), transcript variant 2, mRNA.	Hs.468801	chr1	+	26437656	26452039	NM_001243533	Q8N165	---	---	GO:0005634	nucleus	GO:0004674 // GO:0005524	protein serine/threonine kinase activity // ATP binding	---	---	---	main	Coding	Coding
TC01000334.hg.1	0.392217	1.09733	up	6.95648	7.11097	7.29405	6.99113	6.81074	7.15766	FAM110D	79927///79927///79927	NM_024869	FAM110D	family with sequence similarity 110, member D	1p36.11	RefSeq	Homo sapiens family with sequence similarity 110, member D (FAM110D), mRNA.	Hs.694119	chr1	+	26485511	26489119	NM_024869	Q8TAY7	---	---	---	---	---	---	---	---	---	main	Coding	Coding
TC01000335.hg.1	0.218182	1.1725	up	7.01199	7.50575	7.42623	7.15252	7.02833	7.07435	ZNF593	51042///51042///51042///51042///51042	NM_015871	ZNF593	zinc finger protein 593	1p36.11	RefSeq	Homo sapiens zinc finger protein 593 (ZNF593), mRNA.	Hs.477273	chr1	+	26496362	26498551	NM_015871	O00488	GO:0000122 // GO:0006351	negative regulation of transcription from RNA polymerase II promoter // transcription, DNA-dependent	GO:0005730	nucleolus	GO:0003677 // GO:0003714 // GO:0008270	DNA binding // transcription corepressor activity // zinc ion binding	---	---	---	main	Coding	Coding
TC01000336.hg.1	0.283734	1.02594	up	6.98676	6.9574	7.04407	6.99024	6.94092	6.94623	CNKSR1	10256///10256///10256///10256///10256///10256///10256///10256///10256	NM_006314	CNKSR1	connector enhancer of kinase suppressor of Ras 1	1p36.11	RefSeq	Homo sapiens connector enhancer of kinase suppressor of Ras 1 (CNKSR1), transcript variant 1, mRNA.	Hs.16232	chr1	+	26503894	26516377	NM_006314	Q53GW4	GO:0007169 // GO:0007265 // GO:0007266	transmembrane receptor protein tyrosine kinase signaling pathway // Ras protein signal transduction // Rho protein signal transduction	GO:0005886 // GO:0005911 // GO:0005938	plasma membrane // cell-cell junction // cell cortex	GO:0005515 // GO:0005543 // GO:0030674	protein binding // phospholipid binding // protein binding, bridging	---	---	---	main	Coding	Coding
TC01000337.hg.1	0.679628	1.02785	up	5.80952	6.00683	6.09399	5.97351	5.94376	5.87419	CATSPER4	378807///378807///378807///378807	NM_198137	CATSPER4	cation channel, sperm associated 4	1p35.3	RefSeq	Homo sapiens cation channel, sperm associated 4 (CATSPER4), mRNA.	Hs.123532	chr1	+	26517052	26529459	BC128138	Q7RTX7	GO:0007275 // GO:0007283 // GO:0030154	multicellular organismal development // spermatogenesis // cell differentiation	GO:0005929 // GO:0020017 // GO:0036128	cilium // flagellar membrane // CatSper complex	GO:0005244 // GO:0005262	voltage-gated ion channel activity // calcium channel activity	---	---	---	main	Coding	Coding
TC01000339.hg.1	0.0211313	1.55202	down	6.98737	6.80705	7.28984	7.75848	7.76388	7.46433	CEP85	64793///64793///64793///64793///64793	NM_022778	CEP85	centrosomal protein 85kDa	1p36.11	RefSeq	Homo sapiens centrosomal protein 85kDa (CEP85), mRNA.	Hs.63795	chr1	+	26560691	26605299	NM_022778	Q6P2H3	---	---	GO:0000922 // GO:0005730 // GO:0005813	spindle pole // nucleolus // centrosome	---	---	---	---	---	main	Coding	Coding
TC01000341.hg.1	0.577566	1.09417	up	7.57449	8.19048	8.07958	8.00999	7.67128	7.77374	SH3BGRL3	83442///83442///83442///83442///83442	NM_031286	SH3BGRL3	SH3 domain binding glutamic acid-rich protein like 3	1p36.11	RefSeq	Homo sapiens SH3 domain binding glutamic acid-rich protein like 3 (SH3BGRL3), mRNA.	Hs.109051	chr1	+	26605667	26608013	NM_031286	Q86Z22	GO:0045454	cell redox homeostasis	GO:0005634 // GO:0005737	nucleus // cytoplasm	GO:0009055 // GO:0015035	electron carrier activity // protein disulfide oxidoreductase activity	---	---	---	main	Coding	Coding
TC01000342.hg.1	0.778845	1.02247	up	5.72291	5.9995	5.76039	5.90887	5.69393	5.78382	CD52	1043///1043///1043///1043	NM_001803	CD52	CD52 molecule	1p36	RefSeq	Homo sapiens CD52 molecule (CD52), mRNA.	Hs.276770	chr1	+	26644411	26647014	NM_001803	P31358	GO:0007204 // GO:0045730	elevation of cytosolic calcium ion concentration // respiratory burst	GO:0005624 // GO:0005887 // GO:0031225	membrane fraction // integral to plasma membrane // anchored to membrane	---	---	---	---	---	main	Coding	Coding
TC01000343.hg.1	0.516754	1.02569	up	5.63169	5.60775	5.58543	5.58832	5.47842	5.64836	LIN28A	79727///79727///79727///79727	NM_024674	LIN28A	lin-28 homolog A (C. elegans)	1p36.11	RefSeq	Homo sapiens lin-28 homolog A (C. elegans) (LIN28A), mRNA.	Hs.86154	chr1	+	26737269	26756219	NM_024674	Q9H9Z2	GO:0006355 // GO:0007281 // GO:0010587 // GO:0019827 // GO:0031054 // GO:0031123 // GO:0045666 // GO:0045686 // GO:0045727	regulation of transcription, DNA-dependent // germ cell development // miRNA catabolic process // stem cell maintenance // pre-miRNA processing // RNA 3'-end processing // positive regulation of neuron differentiation // negative regulation of glial cell differentiation // positive regulation of translation	GO:0000932 // GO:0005634 // GO:0005730 // GO:0005737 // GO:0010494	cytoplasmic mRNA processing body // nucleus // nucleolus // cytoplasm // cytoplasmic stress granule	GO:0003677 // GO:0003723 // GO:0003729 // GO:0005515 // GO:0008270 // GO:0031369 // GO:0035198	DNA binding // RNA binding // mRNA binding // protein binding // zinc ion binding // translation initiation factor binding // miRNA binding	---	---	---	main	Coding	Coding
TC01000344.hg.1	0.162175	1.20672	up	8.07004	8.43653	8.50988	8.10113	7.91351	8.18854	DHDDS	79947///79947///79947///79947///79947///79947///79947///79947///79947///79947///79947///79947///79947///79947///79947///79947	NM_001243564	DHDDS	dehydrodolichyl diphosphate synthase	1p36.11	RefSeq	Homo sapiens dehydrodolichyl diphosphate synthase (DHDDS), transcript variant 3, mRNA.	Hs.369385	chr1	+	26758773	26797795	NM_001243564	Q86SQ9	GO:0006486	protein glycosylation	---	---	GO:0005515 // GO:0016765	protein binding // transferase activity, transferring alkyl or aryl (other than methyl) groups	---	---	---	main	Coding	Coding
TC01000346.hg.1	0.0559997	1.72018	up	9.237	9.70654	9.75775	8.31935	8.90021	9.13407	HMGN2	3151///3151///3151///3151///3151///3151///3151///3151///3151///3151///3151///3151///3151///3151	NM_005517	HMGN2	high mobility group nucleosomal binding domain 2	1p36.1	RefSeq	Homo sapiens high mobility group nucleosomal binding domain 2 (HMGN2), mRNA.	Hs.181163	chr1	+	26798902	26803133	BC000378	P05204	GO:0006325 // GO:0006355	chromatin organization // regulation of transcription, DNA-dependent	GO:0000785 // GO:0005634 // GO:0005737	chromatin // nucleus // cytoplasm	GO:0003677	DNA binding	---	---	---	main	Coding	Coding
TC01000347.hg.1	0.198415	1.30033	up	7.18898	7.85096	7.96476	7.31593	7.35065	7.20149	RPS6KA1	6195///6195///6195///6195///6195///6195///6195///6195///6195///6195///6195	NM_001006665	RPS6KA1	ribosomal protein S6 kinase, 90kDa, polypeptide 1	1p	RefSeq	Homo sapiens ribosomal protein S6 kinase, 90kDa, polypeptide 1 (RPS6KA1), transcript variant 2, mRNA.	Hs.149957	chr1	+	26856249	26901521	NM_002953	Q15418	GO:0002224 // GO:0002755 // GO:0002756 // GO:0007049 // GO:0007165 // GO:0007268 // GO:0007411 // GO:0008063 // GO:0030307 // GO:0034130 // GO:0034134 // GO:0034138 // GO:0034142 // GO:0035666 // GO:0043066 // GO:0043154 // GO:0043555 // GO:0043620 // GO:0045087 // GO:0045597 // GO:0045944 // GO:0048011 // GO:0051403 // GO:2000491	toll-like receptor signaling pathway // MyD88-dependent toll-like receptor signaling pathway // MyD88-independent toll-like receptor signaling pathway // cell cycle // signal transduction // synaptic transmission // axon guidance // Toll signaling pathway // positive regulation of cell growth // toll-like receptor 1 signaling pathway // toll-like receptor 2 signaling pathway // toll-like receptor…	GO:0005654 // GO:0005829	nucleoplasm // cytosol	GO:0000287 // GO:0004674 // GO:0005515 // GO:0005524 // GO:0043027	magnesium ion binding // protein serine/threonine kinase activity // protein binding // ATP binding // cysteine-type endopeptidase inhibitor activity involved in apoptotic process	---	---	---	main	Coding	Coding
TC01000349.hg.1	0.227755	1.20983	up	8.39631	8.7469	9.02123	8.55846	8.32481	8.45676	ARID1A	8289///8289///8289///8289///8289///8289	NM_006015	ARID1A	AT rich interactive domain 1A (SWI-like)	1p35.3	RefSeq	Homo sapiens AT rich interactive domain 1A (SWI-like) (ARID1A), transcript variant 1, mRNA.	Hs.468972	chr1	+	27022522	27108601	NM_006015	O14497	GO:0006325 // GO:0006337 // GO:0006338 // GO:0006351 // GO:0006357 // GO:0007399 // GO:0030520 // GO:0030521 // GO:0042766 // GO:0042921 // GO:0045893 // GO:0048096	chromatin organization // nucleosome disassembly // chromatin remodeling // transcription, DNA-dependent // regulation of transcription from RNA polymerase II promoter // nervous system development // intracellular estrogen receptor signaling pathway // androgen receptor signaling pathway // nucleosome mobilization // glucocorticoid receptor signaling pathway // positive regulation of transcripti…	GO:0000790 // GO:0005625 // GO:0005634 // GO:0005634 // GO:0005730 // GO:0016514 // GO:0016514 // GO:0071564 // GO:0071565	nuclear chromatin // soluble fraction // nucleus // nucleus // nucleolus // SWI/SNF complex // SWI/SNF complex // npBAF complex // nBAF complex	GO:0003677 // GO:0003713 // GO:0005515 // GO:0016922	DNA binding // transcription coactivator activity // protein binding // ligand-dependent nuclear receptor binding	---	---	---	main	Coding	Coding
TC01000350.hg.1	0.798702	1.02158	down	7.19896	7.52163	7.517	7.51721	7.40837	7.4044	PIGV	55650///55650///55650///55650///55650///55650	NM_001202554	PIGV	phosphatidylinositol glycan anchor biosynthesis, class V	1p36.11	RefSeq	Homo sapiens phosphatidylinositol glycan anchor biosynthesis, class V (PIGV), transcript variant 1, mRNA.	Hs.259605	chr1	+	27113963	27124894	NM_001202554	Q9NUD9	GO:0006501 // GO:0006506 // GO:0006506 // GO:0016254 // GO:0043687 // GO:0044267	C-terminal protein lipidation // GPI anchor biosynthetic process // GPI anchor biosynthetic process // preassembly of GPI anchor in ER membrane // post-translational protein modification // cellular protein metabolic process	GO:0005789 // GO:0005789 // GO:0016021	endoplasmic reticulum membrane // endoplasmic reticulum membrane // integral to membrane	GO:0000030 // GO:0000030	mannosyltransferase activity // mannosyltransferase activity	---	---	---	main	Coding	Coding
TC01000351.hg.1	0.733073	1.02901	down	10.6639	10.5093	10.4213	10.6909	10.4014	10.626	uc021ojq.1	---	---	---	---	---	UCSC Genes	---	---	chr1	+	27145537	27392034	---	---	---	---	---	---	---	---	---	---	---	main	Coding	Coding
TC01000352.hg.1	0.457321	1.09276	down	7.62224	7.97695	8.10984	8.10277	8.06809	7.92208	ZDHHC18	84243///84243///84243///84243///84243	NM_032283	ZDHHC18	zinc finger, DHHC-type containing 18	1p36.11	RefSeq	Homo sapiens zinc finger, DHHC-type containing 18 (ZDHHC18), mRNA.	Hs.523710	chr1	+	27153201	27183406	NM_032283	Q9NUE0	GO:0034613	cellular protein localization	GO:0016021	integral to membrane	GO:0008270 // GO:0016409	zinc ion binding // palmitoyltransferase activity	---	---	---	main	Coding	Coding
TC01000353.hg.1	0.633133	1.11045	down	7.43302	7.68579	7.75922	7.46792	8.32735	7.53618	SFN	2810///2810///2810///2810///2810///2810///2810	NM_006142	SFN	stratifin	1p36.11	RefSeq	Homo sapiens stratifin (SFN), mRNA.	Hs.523718	chr1	+	27189629	27190948	BC000329	P31947	GO:0000079 // GO:0001836 // GO:0006469 // GO:0006915 // GO:0007165 // GO:0008283 // GO:0008285 // GO:0008630 // GO:0030216 // GO:0030307 // GO:0043154 // GO:0043588 // GO:0043616 // GO:0046827	regulation of cyclin-dependent protein kinase activity // release of cytochrome c from mitochondria // negative regulation of protein kinase activity // apoptotic process // signal transduction // cell proliferation // negative regulation of cell proliferation // DNA damage response, signal transduction resulting in induction of apoptosis // keratinocyte differentiation // positive regulation of …	GO:0005615 // GO:0005634 // GO:0005737	extracellular space // nucleus // cytoplasm	GO:0005515 // GO:0008426 // GO:0019904 // GO:0051219	protein binding // protein kinase C inhibitor activity // protein domain specific binding // phosphoprotein binding	---	---	---	main	Coding	Coding
TC01000355.hg.1	0.00350463	1.38955	down	8.80113	8.85202	8.91971	9.25739	9.46972	9.26959	NUDC	10726///10726///10726///10726///10726///10726///10726///10726///10726	NM_006600	NUDC	nuclear distribution C homolog (A. nidulans)	1p35-p34	RefSeq	Homo sapiens nuclear distribution C homolog (A. nidulans) (NUDC), mRNA.	Hs.263812	chr1	+	27226729	27273353	NM_006600	Q9Y266	GO:0000087 // GO:0000236 // GO:0000278 // GO:0000910 // GO:0007097 // GO:0007275 // GO:0008283 // GO:0043434	M phase of mitotic cell cycle // mitotic prometaphase // mitotic cell cycle // cytokinesis // nuclear migration // multicellular organismal development // cell proliferation // response to peptide hormone stimulus	GO:0005654 // GO:0005737 // GO:0005794 // GO:0005829 // GO:0005874	nucleoplasm // cytoplasm // Golgi apparatus // cytosol // microtubule	---	---	---	---	---	main	Coding	Coding
TC01000356.hg.1	0.00424141	1.39197	down	7.96158	7.84809	7.69116	8.32379	8.34088	8.26755	TRNP1	388610///388610///388610	NM_001013642	TRNP1	TMF1-regulated nuclear protein 1	1p36.11	RefSeq	Homo sapiens TMF1-regulated nuclear protein 1 (TRNP1), mRNA.	Hs.355747	chr1	+	27320195	27327377	BC069216	Q6NT89	GO:0007049	cell cycle	GO:0005634	nucleus	---	---	---	---	---	main	Coding	Coding
TC01000357.hg.1	0.0398507	1.30107	up	12.2475	12.4411	12.0216	11.8268	11.9288	11.8154	uc021ojs.1	---	---	---	---	---	UCSC Genes	---	---	chr1	+	27533766	27533868	---	---	---	---	---	---	---	---	---	---	---	main	Coding	Coding
TC01000358.hg.1	0.00711514	1.32449	down	8.14884	7.98254	8.14718	8.60505	8.40636	8.48347	WDTC1	23038///23038///23038///23038///23038	NM_015023	WDTC1	WD and tetratricopeptide repeats 1	1p36.11	RefSeq	Homo sapiens WD and tetratricopeptide repeats 1 (WDTC1), mRNA.	Hs.469154	chr1	+	27561007	27635110	NM_015023	Q8N5D0	---	---	GO:0043231	intracellular membrane-bounded organelle	GO:0005515	protein binding	---	---	---	main	Coding	Coding
TC01000359.hg.1	0.0435835	1.15829	up	7.82938	8.02322	8.06433	7.77083	7.74656	7.76354	TMEM222	84065///84065///84065///84065///84065///84065///84065	NM_032125	TMEM222	transmembrane protein 222	1p36.11	RefSeq	Homo sapiens transmembrane protein 222 (TMEM222), transcript variant 1, mRNA.	Hs.469171	chr1	+	27648636	27662891	NM_032125	Q8TDQ4	---	---	GO:0016021	integral to membrane	---	---	---	---	---	main	Coding	Coding
TC01000361.hg.1	0.0813167	1.09464	up	7.25476	7.37709	7.44638	7.2201	7.23882	7.22793	SYTL1	84958///84958///84958///84958///84958///84958///84958///84958	NM_001193308	SYTL1	synaptotagmin-like 1	1p36.11	RefSeq	Homo sapiens synaptotagmin-like 1 (SYTL1), transcript variant 1, mRNA.	Hs.469175	chr1	+	27668483	27680423	BC015764	Q8IYJ3	GO:0006886 // GO:0006887	intracellular protein transport // exocytosis	GO:0005622 // GO:0005624 // GO:0005886 // GO:0019897 // GO:0042470	intracellular // membrane fraction // plasma membrane // extrinsic to plasma membrane // melanosome	GO:0005515 // GO:0017137 // GO:0042043	protein binding // Rab GTPase binding // neurexin family protein binding	---	---	---	main	Coding	Coding
TC01000362.hg.1	0.588304	1.09126	up	7.06852	7.47061	7.78736	7.23166	7.41082	7.30601	GPR3	2827///2827///2827	NM_005281	GPR3	G protein-coupled receptor 3	1p36.1-p35	RefSeq	Homo sapiens G protein-coupled receptor 3 (GPR3), mRNA.	Hs.66542	chr1	+	27719148	27722318	NM_005281	P46089	GO:0007189 // GO:0040020	adenylate cyclase-activating G-protein coupled receptor signaling pathway // regulation of meiosis	GO:0005887	integral to plasma membrane	GO:0004930	G-protein coupled receptor activity	GPCRDB_Class_A_Rhodopsin-like	---	---	main	Coding	Coding
TC01000367.hg.1	0.638225	1.07573	up	7.45677	7.3412	7.94734	7.48897	7.3112	7.62919	FAM76A	199870///199870///199870///199870///199870///199870///199870///199870///199870///199870///199870///199870	NM_001143912	FAM76A	family with sequence similarity 76, member A	1p35.3	RefSeq	Homo sapiens family with sequence similarity 76, member A (FAM76A), transcript variant 1, mRNA.	Hs.469359	chr1	+	28052490	28089633	NM_001143912	Q8TAV0	---	---	---	---	---	---	---	---	---	main	Coding	Coding
TC01000368.hg.1	0.471526	1.08083	up	8.59436	8.60627	9.01126	8.64689	8.55835	8.67022	STX12	23673///23673///23673///23673	NM_177424	STX12	syntaxin 12	1p35.3	RefSeq	Homo sapiens syntaxin 12 (STX12), mRNA.	Hs.523855	chr1	+	28099694	28150963	NM_177424	Q86Y82	GO:0006886 // GO:0016192 // GO:0033344 // GO:0050821	intracellular protein transport // vesicle-mediated transport // cholesterol efflux // protein stabilization	GO:0000139 // GO:0010008 // GO:0016021 // GO:0045121 // GO:0045335	Golgi membrane // endosome membrane // integral to membrane // membrane raft // phagocytic vesicle	GO:0005484 // GO:0005515	SNAP receptor activity // protein binding	---	---	---	main	Coding	Coding
TC01000370.hg.1	0.414755	1.10909	up	7.81673	8.34526	8.20035	7.92112	8.06384	7.92926	PPP1R8	5511///5511///5511///5511///5511///5511///5511///5511///5511///5511///5511	NM_002713	PPP1R8	protein phosphatase 1, regulatory subunit 8	1p35.3	RefSeq	Homo sapiens protein phosphatase 1, regulatory subunit 8 (PPP1R8), transcript variant 3, mRNA.	Hs.533474	chr1	+	28157252	28178187	NM_138558	Q6ICT4	GO:0006351 // GO:0006355 // GO:0006397 // GO:0006401 // GO:0008283 // GO:0008380	transcription, DNA-dependent // regulation of transcription, DNA-dependent // mRNA processing // RNA catabolic process // cell proliferation // RNA splicing	GO:0005634 // GO:0005681 // GO:0005730 // GO:0005737 // GO:0016607	nucleus // spliceosomal complex // nucleolus // cytoplasm // nuclear speck	GO:0003677 // GO:0003723 // GO:0004519 // GO:0004865 // GO:0005515 // GO:0008599 // GO:0008995	DNA binding // RNA binding // endonuclease activity // protein serine/threonine phosphatase inhibitor activity // protein binding // protein phosphatase type 1 regulator activity // ribonuclease E activity	---	---	---	main	Coding	Coding
TC01000372.hg.1	0.127903	1.23811	up	7.42519	7.83074	7.90148	7.37198	7.53258	7.32844	C1orf38	9473///9473///9473///9473///9473///9473///9473///9473	NM_001039477	C1orf38	chromosome 1 open reading frame 38	1p35.3	RefSeq	Homo sapiens chromosome 1 open reading frame 38 (C1orf38), transcript variant 2, mRNA.	Hs.10649	chr1	+	28199055	28213196	NM_001039477	Q5TEJ8	GO:0006954 // GO:0007155	inflammatory response // cell adhesion	---	---	---	---	---	---	---	main	Coding	Coding
TC01000373.hg.1	0.527014	1.03221	down	6.65694	6.69319	6.75917	6.69514	6.68483	6.86653	SMPDL3B	27293///27293///27293///27293///27293///27293///27293///27293///27293	NM_001009568	SMPDL3B	sphingomyelin phosphodiesterase, acid-like 3B	1p35.3	RefSeq	Homo sapiens sphingomyelin phosphodiesterase, acid-like 3B (SMPDL3B), transcript variant 2, mRNA.	Hs.123659	chr1	+	28261504	28285668	NM_014474	Q92485	GO:0006685	sphingomyelin catabolic process	GO:0005615	extracellular space	GO:0004767 // GO:0016798	sphingomyelin phosphodiesterase activity // hydrolase activity, acting on glycosyl bonds	---	---	---	main	Coding	Coding
TC01000374.hg.1	0.155045	1.24259	up	7.37165	7.84859	7.95224	7.40034	7.40075	7.43133	XKR8	55113///55113///55113///55113	NM_018053	XKR8	XK, Kell blood group complex subunit-related family, member 8	1p35.3	RefSeq	Homo sapiens XK, Kell blood group complex subunit-related family, member 8 (XKR8), mRNA.	Hs.55024	chr1	+	28285973	28294607	NM_018053	Q9H6D3	---	---	GO:0016021	integral to membrane	---	---	---	---	---	main	Coding	Coding
TC01000375.hg.1	0.0127691	1.27529	down	8.34441	8.34559	8.52955	8.66738	8.8539	8.75073	ATPIF1	93974///93974///93974///93974///93974///93974///93974///93974///93974///93974	NM_016311	ATPIF1	ATPase inhibitory factor 1	---	RefSeq	Homo sapiens ATPase inhibitory factor 1 (ATPIF1), nuclear gene encoding mitochondrial protein, transcript variant 1, mRNA.	Hs.590908	chr1	+	28562602	28573417	NM_016311	Q9UII2	GO:0001525 // GO:0001937 // GO:0006091 // GO:0042981 // GO:0043086 // GO:0045980 // GO:0051260 // GO:0051289 // GO:0051346 // GO:0051346 // GO:0072593	angiogenesis // negative regulation of endothelial cell proliferation // generation of precursor metabolites and energy // regulation of apoptotic process // negative regulation of catalytic activity // negative regulation of nucleotide metabolic process // protein homooligomerization // protein homotetramerization // negative regulation of hydrolase activity // negative regulation of hydrolase a…	GO:0005739 // GO:0005739 // GO:0005753 // GO:0009986	mitochondrion // mitochondrion // mitochondrial proton-transporting ATP synthase complex // cell surface	GO:0004857 // GO:0005516 // GO:0042030 // GO:0042030 // GO:0042803 // GO:0043532 // GO:0051117 // GO:0051117	enzyme inhibitor activity // calmodulin binding // ATPase inhibitor activity // ATPase inhibitor activity // protein homodimerization activity // angiostatin binding // ATPase binding // ATPase binding	Electron_Transport_Chain	---	---	main	Coding	Coding
TC01000377.hg.1	0.905963	1.02191	down	7.59872	7.85161	8.10055	7.70762	8.28413	7.65291	SESN2	83667///83667///83667///83667	NM_031459	SESN2	sestrin 2	1p35.3	RefSeq	Homo sapiens sestrin 2 (SESN2), mRNA.	Hs.469543	chr1	+	28585963	28609002	NM_031459	P58004	GO:0007050	cell cycle arrest	GO:0005634 // GO:0005737	nucleus // cytoplasm	---	---	---	---	---	main	Coding	Coding
TC01000378.hg.1	0.0259886	1.16295	up	6.95901	7.01858	7.16983	6.83508	6.84012	6.81884	MED18	54797///54797///54797///54797///54797///54797	NM_001127350	MED18	mediator complex subunit 18	1p35.3	RefSeq	Homo sapiens mediator complex subunit 18 (MED18), transcript variant 2, mRNA.	Hs.479911	chr1	+	28655513	28662478	NM_001127350	Q9BUE0	---	---	GO:0016592	mediator complex	GO:0001104 // GO:0005515	RNA polymerase II transcription cofactor activity // protein binding	---	---	---	main	Coding	Coding
TC01000379.hg.1	0.0809122	1.40654	up	8.07708	8.52111	8.79514	8.02304	7.90857	7.98524	PHACTR4	65979///65979///65979///65979///65979///65979///65979///65979///65979	NM_001048183	PHACTR4	phosphatase and actin regulator 4	1p35.3	RefSeq	Homo sapiens phosphatase and actin regulator 4 (PHACTR4), transcript variant 1, mRNA.	Hs.225641	chr1	+	28696093	28826881	NM_001048183	Q8IZ21	GO:0001755 // GO:0001843 // GO:0007266 // GO:0030036 // GO:0043085 // GO:0048484 // GO:0051726 // GO:0061386 // GO:2001045	neural crest cell migration // neural tube closure // Rho protein signal transduction // actin cytoskeleton organization // positive regulation of catalytic activity // enteric nervous system development // regulation of cell cycle // closure of optic fissure // negative regulation of integrin-mediated signaling pathway	GO:0005737 // GO:0030027	cytoplasm // lamellipodium	GO:0003779 // GO:0008157 // GO:0071862	actin binding // protein phosphatase 1 binding // protein phosphatase type 1 activator activity	---	---	---	main	Coding	Coding
TC01000381.hg.1	0.239392	1.10735	up	7.25183	7.49437	7.55305	7.33031	7.34785	7.17973	RCC1	1104///1104///1104///1104///8420///1104///1104///8420///---///1104///1104///1104///1104///8420///6080///1104///1104///1104	NM_001048199	RCC1	regulator of chromosome condensation 1	1p36.1	RefSeq	Homo sapiens regulator of chromosome condensation 1 (RCC1), transcript variant 4, mRNA.	Hs.469723	chr1	+	28832455	28865708	NM_001048199	P18754	GO:0000082 // GO:0007052 // GO:0007059 // GO:0007067 // GO:0007088 // GO:0007090 // GO:0016032 // GO:0051225 // GO:0051301	G1/S transition of mitotic cell cycle // mitotic spindle organization // chromosome segregation // mitosis // regulation of mitosis // regulation of S phase of mitotic cell cycle // viral reproduction // spindle assembly // cell division	GO:0000790 // GO:0000794 // GO:0005634 // GO:0005654 // GO:0005730 // GO:0005737 // GO:0031965	nuclear chromatin // condensed nuclear chromosome // nucleus // nucleoplasm // nucleolus // cytoplasm // nuclear membrane	GO:0003682 // GO:0005087 // GO:0005515 // GO:0031492 // GO:0042393	chromatin binding // Ran guanyl-nucleotide exchange factor activity // protein binding // nucleosomal DNA binding // histone binding	---	---	---	main	Coding	Coding
TC01000384.hg.1	0.398854	1.08132	down	6.72696	6.86847	7.13002	7.05767	7.01122	6.99494	TRNAU1AP	54952///54952///54952///54952///54952///54952	NM_017846	TRNAU1AP	tRNA selenocysteine 1 associated protein 1	1p35.3	RefSeq	Homo sapiens tRNA selenocysteine 1 associated protein 1 (TRNAU1AP), transcript variant 1, mRNA.	Hs.533626	chr1	+	28879529	28905057	NM_017846	Q9NX07	GO:0001514	selenocysteine incorporation	GO:0005634 // GO:0005737	nucleus // cytoplasm	GO:0000166 // GO:0003723	nucleotide binding // RNA binding	---	---	---	main	Coding	Coding
TC01000385.hg.1	0.245454	1.14632	up	6.9467	7.20937	7.41522	7.07783	7.00093	6.90148	RAB42	115273///115273///115273///115273///115273	NM_152304	RAB42	RAB42, member RAS oncogene family	1p35.3	RefSeq	Homo sapiens RAB42, member RAS oncogene family (RAB42), transcript variant 2, mRNA.	Hs.652321	chr1	+	28918712	28921955	NM_152304	Q8N4Z0	GO:0007264	small GTPase mediated signal transduction	GO:0016020	membrane	GO:0005525	GTP binding	---	---	---	main	Coding	Coding
TC01000389.hg.1	0.385313	1.08294	up	7.62576	7.94757	7.71448	7.6584	7.52355	7.76099	GMEB1	10691///10691///10691///10691///10691///10691///10691	NM_006582	GMEB1	glucocorticoid modulatory element binding protein 1	1p35.3	RefSeq	Homo sapiens glucocorticoid modulatory element binding protein 1 (GMEB1), transcript variant 1, mRNA.	Hs.632373	chr1	+	28995240	29045865	NM_006582	Q9Y692	GO:0006351	transcription, DNA-dependent	GO:0005634 // GO:0005730 // GO:0005737	nucleus // nucleolus // cytoplasm	GO:0003677 // GO:0003700 // GO:0003713 // GO:0046872	DNA binding // sequence-specific DNA binding transcription factor activity // transcription coactivator activity // metal ion binding	---	---	---	main	Coding	Coding
TC01000391.hg.1	0.351314	1.13065	up	7.88023	8.42042	8.30301	8.08853	8.02185	7.96181	YTHDF2	51441///51441///51441///51441///51441///51441///51441///51441///51441	NM_001172828	YTHDF2	YTH domain family, member 2	1p35	RefSeq	Homo sapiens YTH domain family, member 2 (YTHDF2), transcript variant 3, mRNA.	Hs.532286	chr1	+	29063133	29096287	NM_001172828	B5BU99	GO:0006959	humoral immune response	---	---	---	---	---	---	---	main	Coding	Coding
TC01000392.hg.1	0.0644539	1.0839	down	7.90274	7.84486	7.79147	8.0228	7.95482	7.91012	OPRD1	4985///4985///4985	NM_000911	OPRD1	opioid receptor, delta 1	1p36.1-p34.3	RefSeq	Homo sapiens opioid receptor, delta 1 (OPRD1), mRNA.	Hs.372	chr1	+	29138654	29190208	---	---	GO:0000060 // GO:0006955 // GO:0007186 // GO:0007187 // GO:0007193 // GO:0007200 // GO:0007218 // GO:0008344 // GO:0038003 // GO:0051927 // GO:0051930 // GO:0071363	protein import into nucleus, translocation // immune response // G-protein coupled receptor signaling pathway // G-protein coupled receptor signaling pathway, coupled to cyclic nucleotide second messenger // adenylate cyclase-inhibiting G-protein coupled receptor signaling pathway // phospholipase C-activating G-protein coupled receptor signaling pathway // neuropeptide signaling pathway // adult…	GO:0005624 // GO:0005737 // GO:0005886 // GO:0005887 // GO:0031982 // GO:0032590 // GO:0043679 // GO:0045121 // GO:0045211	membrane fraction // cytoplasm // plasma membrane // integral to plasma membrane // vesicle // dendrite membrane // axon terminus // membrane raft // postsynaptic membrane	GO:0005515 // GO:0038046	protein binding // enkephalin receptor activity	---	---	---	main	Coding	Coding
TC01000394.hg.1	0.20324	1.2745	down	7.93987	7.70824	7.25204	7.90289	8.20171	7.84534	EPB41	2035///2035///2035///2035///2035///2035///2035///2035///2035///2035///2035///2035///2035///2035///2035///2035///2035///2035///2035///2035	NM_001166005	EPB41	erythrocyte membrane protein band 4.1 (elliptocytosis 1, RH-linked)	1p33-p32	RefSeq	Homo sapiens erythrocyte membrane protein band 4.1 (elliptocytosis 1, RH-linked) (EPB41), transcript variant 1, mRNA.	Hs.175437	chr1	+	29213603	29446558	NM_001166005	Q59F12	GO:0008015 // GO:0030036 // GO:0030866 // GO:0032092	blood circulation // actin cytoskeleton organization // cortical actin cytoskeleton organization // positive regulation of protein binding	GO:0005634 // GO:0005794 // GO:0005886 // GO:0008091 // GO:0014731 // GO:0019898 // GO:0030863 // GO:0043231 // GO:0043234	nucleus // Golgi apparatus // plasma membrane // spectrin // spectrin-associated cytoskeleton // extrinsic to membrane // cortical cytoskeleton // intracellular membrane-bounded organelle // protein complex	GO:0003779 // GO:0005200 // GO:0005515 // GO:0005516 // GO:0005545 // GO:0030507	actin binding // structural constituent of cytoskeleton // protein binding // calmodulin binding // 1-phosphatidylinositol binding // spectrin binding	---	---	---	main	Coding	Coding
TC01000398.hg.1	0.732921	1.10223	down	7.43862	8.46336	7.23496	7.95756	7.7933	7.80737	PTPRU	10076///10076///10076///10076///10076///10076///10076///10076///10076///10076///10076///10076	NM_001195001	PTPRU	protein tyrosine phosphatase, receptor type, U	1p35.3	RefSeq	Homo sapiens protein tyrosine phosphatase, receptor type, U (PTPRU), transcript variant 4, mRNA.	Hs.19718	chr1	+	29563028	29653325	NM_001195001	Q92729	GO:0006470 // GO:0007155 // GO:0007185 // GO:0008285 // GO:0016337 // GO:0030154 // GO:0030336 // GO:0034109 // GO:0034394 // GO:0035335 // GO:0035335 // GO:0060070	protein dephosphorylation // cell adhesion // transmembrane receptor protein tyrosine phosphatase signaling pathway // negative regulation of cell proliferation // cell-cell adhesion // cell differentiation // negative regulation of cell migration // homotypic cell-cell adhesion // protein localization at cell surface // peptidyl-tyrosine dephosphorylation // peptidyl-tyrosine dephosphorylation /…	GO:0005886 // GO:0005887 // GO:0005911	plasma membrane // integral to plasma membrane // cell-cell junction	GO:0004725 // GO:0004725 // GO:0005001 // GO:0005515 // GO:0008013	protein tyrosine phosphatase activity // protein tyrosine phosphatase activity // transmembrane receptor protein tyrosine phosphatase activity // protein binding // beta-catenin binding	---	---	---	main	Coding	Coding
TC01000407.hg.1	0.177761	1.17435	down	9.31793	8.90093	9.2562	9.27824	9.42606	9.46635	ZCCHC17	51538///51538///51538///51538///51538///51538///51538///51538	NM_016505	ZCCHC17	zinc finger, CCHC domain containing 17	1p35.2	RefSeq	Homo sapiens zinc finger, CCHC domain containing 17 (ZCCHC17), mRNA.	Hs.524094	chr1	+	31769842	31837783	NM_016505	Q9NP64	---	---	GO:0005730 // GO:0022625	nucleolus // cytosolic large ribosomal subunit	GO:0003723 // GO:0008270	RNA binding // zinc ion binding	---	---	---	main	Coding	Coding
TC01000408.hg.1	0.109998	1.19012	up	7.48219	7.8067	7.86496	7.41084	7.4795	7.51017	SERINC2	347735///347735///347735///347735///347735///347735///347735///347735///347735///347735///347735///347735	NM_001199037	SERINC2	serine incorporator 2	1p35.1	RefSeq	Homo sapiens serine incorporator 2 (SERINC2), transcript variant 3, mRNA.	Hs.270655	chr1	+	31882412	31907527	NM_001199039	Q96IM8	---	---	GO:0016021	integral to membrane	---	---	---	---	---	main	Coding	Coding
TC01000411.hg.1	0.378434	1.02855	up	7.17845	7.15481	7.21596	7.12449	7.21359	7.08933	TINAGL1	64129///64129///64129///64129///64129///64129///64129///64129///64129///64129	NM_001204414	TINAGL1	tubulointerstitial nephritis antigen-like 1	1p35.2	RefSeq	Homo sapiens tubulointerstitial nephritis antigen-like 1 (TINAGL1), transcript variant 2, mRNA.	Hs.199368	chr1	+	32042086	32053288	NM_001204414	Q9GZM7	GO:0006508 // GO:0006955 // GO:0016197	proteolysis // immune response // endosomal transport	GO:0005576 // GO:0005615 // GO:0005737 // GO:0031012	extracellular region // extracellular space // cytoplasm // extracellular matrix	GO:0005044 // GO:0005201 // GO:0008234 // GO:0030247 // GO:0043236	scavenger receptor activity // extracellular matrix structural constituent // cysteine-type peptidase activity // polysaccharide binding // laminin binding	---	---	---	main	Coding	Coding
TC01000412.hg.1	0.0247226	1.07897	up	6.79122	6.79787	6.8876	6.72264	6.71227	6.71282	HCRTR1	3061///3061///3061///3061///3061///3061	NM_001525	HCRTR1	hypocretin (orexin) receptor 1	1p33	RefSeq	Homo sapiens hypocretin (orexin) receptor 1 (HCRTR1), mRNA.	Hs.388226	chr1	+	32083287	32098119	BC074796	O43613	GO:0007218 // GO:0007268 // GO:0007631	neuropeptide signaling pathway // synaptic transmission // feeding behavior	GO:0005886 // GO:0005887	plasma membrane // integral to plasma membrane	GO:0004930 // GO:0016499 // GO:0017046	G-protein coupled receptor activity // orexin receptor activity // peptide hormone binding	---	---	---	main	Coding	Coding
TC01000415.hg.1	0.614815	1.0323	down	3.39207	3.30376	3.27002	3.33058	3.5139	3.25896	ENST00000391369	---	---	---	---	---	ENSEMBL	cdna:known chromosome:GRCh37:1:32379174:32380745:1 gene:ENSG00000212673 gene_biotype:protein_coding transcript_biotype:protein_coding	---	chr1	+	32379174	32380745	---	---	---	---	---	---	---	---	---	---	---	main	Coding	Coding
TC01000417.hg.1	0.115219	1.16198	up	9.05029	9.36889	9.20335	8.93926	8.92985	9.10366	KHDRBS1	10657///10657///10657///10657///10657///10657///10657	NM_006559	KHDRBS1	KH domain containing, RNA binding, signal transduction associated 1	1p32	RefSeq	Homo sapiens KH domain containing, RNA binding, signal transduction associated 1 (KHDRBS1), mRNA.	Hs.445893	chr1	+	32479430	32526451	BC000717	Q07666	GO:0000086 // GO:0006351 // GO:0006397 // GO:0007050 // GO:0007165 // GO:0007166 // GO:0008283 // GO:0045892 // GO:0046831	G2/M transition of mitotic cell cycle // transcription, DNA-dependent // mRNA processing // cell cycle arrest // signal transduction // cell surface receptor signaling pathway // cell proliferation // negative regulation of transcription, DNA-dependent // regulation of RNA export from nucleus	GO:0005634 // GO:0016020	nucleus // membrane	GO:0003677 // GO:0003723 // GO:0005070 // GO:0005515 // GO:0017124	DNA binding // RNA binding // SH3/SH2 adaptor activity // protein binding // SH3 domain binding	---	---	---	main	Coding	Coding
TC01000418.hg.1	0.379455	1.04382	up	7.31541	7.46315	7.48525	7.41314	7.29947	7.36558	TMEM39B	55116///55116///55116///55116///55116///55116///55116	NM_018056	TMEM39B	transmembrane protein 39B	1p35.1	RefSeq	Homo sapiens transmembrane protein 39B (TMEM39B), mRNA.	Hs.25544	chr1	+	32537632	32568467	NM_018056	Q9GZU3	---	---	GO:0016021	integral to membrane	---	---	---	---	---	main	Coding	Coding
TC01000419.hg.1	0.135277	1.26728	down	8.50564	8.92542	9.12224	9.23353	9.18051	9.16448	KPNA6	23633///100653335///100652828///23633///100653335///100652828///23633///100653335///100652828///23633///100653335///100652828///23633///100653335///100652828///23633///23633	NM_012316	KPNA6	karyopherin alpha 6 (importin alpha 7)	1p35.1	RefSeq	Homo sapiens karyopherin alpha 6 (importin alpha 7) (KPNA6), mRNA.	Hs.470588 // Hs.711019	chr1	+	32573639	32642169	NM_012316	O60684	GO:0006607	NLS-bearing substrate import into nucleus	GO:0005634 // GO:0005737	nucleus // cytoplasm	GO:0008565	protein transporter activity	---	---	---	main	Coding	Coding
TC01000420.hg.1	0.218682	1.49991	up	8.20465	9.46714	9.29014	8.54714	8.33797	8.32219	TXLNA	200081///200081///200081///200081///200081///200081	NM_175852	TXLNA	taxilin alpha	1p35.1	RefSeq	Homo sapiens taxilin alpha (TXLNA), mRNA.	Hs.17987	chr1	+	32645287	32663886	NM_175852	P40222	GO:0006887 // GO:0008283	exocytosis // cell proliferation	GO:0005576 // GO:0005737	extracellular region // cytoplasm	GO:0005125 // GO:0030372	cytokine activity // high molecular weight B cell growth factor receptor binding	---	---	---	main	Coding	Coding
TC01000421.hg.1	0.0452586	1.11861	up	7.12665	7.02295	7.2099	6.98801	6.93599	6.95036	CCDC28B	79140///79140///79140///79140///79140	NM_024296	CCDC28B	coiled-coil domain containing 28B	1p36.11-p34.2	RefSeq	Homo sapiens coiled-coil domain containing 28B (CCDC28B), mRNA.	Hs.728913	chr1	+	32665987	32670991	BC022848	Q9BUN5	---	---	---	---	---	---	---	---	---	main	Coding	Coding
TC01000422.hg.1	0.567794	1.04431	up	7.39106	7.31494	7.62964	7.41447	7.41817	7.31538	IQCC	55721///55721///55721///55721///55721	NM_001160042	IQCC	IQ motif containing C	1p36.11-p34.2	RefSeq	Homo sapiens IQ motif containing C (IQCC), transcript variant 1, mRNA.	Hs.274356	chr1	+	32671236	32674288	NM_001160042	Q4KMZ1	---	---	---	---	---	---	---	---	---	main	Coding	Coding
TC01000423.hg.1	0.58512	1.04306	up	6.60047	6.79239	6.88331	6.63077	6.64585	6.8171	DCDC2B	149069///149069///149069	NM_001099434	DCDC2B	doublecortin domain containing 2B	1p35.1	RefSeq	Homo sapiens doublecortin domain containing 2B (DCDC2B), mRNA.	Hs.424588	chr1	+	32674695	32681797	BC128073	A2VCK2	GO:0035556	intracellular signal transduction	GO:0005622	intracellular	---	---	---	---	---	main	Coding	Coding
TC01000424.hg.1	0.348152	1.20363	up	8.83141	9.53716	9.58597	9.03713	9.1662	8.94902	EIF3I	8668///8668///8668///8668///8668	NM_003757	EIF3I	eukaryotic translation initiation factor 3, subunit I	1p34.1	RefSeq	Homo sapiens eukaryotic translation initiation factor 3, subunit I (EIF3I), mRNA.	Hs.530096	chr1	+	32687185	32697205	NM_003757	Q53HU7	GO:0006412 // GO:0006413 // GO:0006413 // GO:0006413 // GO:0010467 // GO:0044267	translation // translational initiation // translational initiation // translational initiation // gene expression // cellular protein metabolic process	GO:0005829 // GO:0005852 // GO:0005852	cytosol // eukaryotic translation initiation factor 3 complex // eukaryotic translation initiation factor 3 complex	GO:0003743 // GO:0003743 // GO:0003743 // GO:0005515	translation initiation factor activity // translation initiation factor activity // translation initiation factor activity // protein binding	---	---	---	main	Coding	Coding
TC01000425.hg.1	0.458287	1.06185	up	6.61668	6.87223	6.94623	6.7432	6.77358	6.65864	FAM167B	84734///84734///84734	NM_032648	FAM167B	family with sequence similarity 167, member B	1p35.1	RefSeq	Homo sapiens family with sequence similarity 167, member B (FAM167B), mRNA.	Hs.18449	chr1	+	32712818	32714461	BC004269	Q9BTA0	---	---	---	---	---	---	---	---	---	main	Coding	Coding
TC01000426.hg.1	0.0586399	1.09928	up	6.98341	7.12537	7.10254	6.91004	6.90227	6.98935	LCK	3932///3932///3932///3932///3932///3932///3932///3932	NM_005356	LCK	lymphocyte-specific protein tyrosine kinase	1p34.3	RefSeq	Homo sapiens lymphocyte-specific protein tyrosine kinase (LCK), transcript variant 2, mRNA.	Hs.470627	chr1	+	32716840	32751766	NM_005356	B3KUV3	GO:0006468 // GO:0006882 // GO:0006882 // GO:0006917 // GO:0006917 // GO:0006919 // GO:0006919 // GO:0007568 // GO:0007596 // GO:0009612 // GO:0010043 // GO:0010628 // GO:0016032 // GO:0018108 // GO:0030097 // GO:0030168 // GO:0030217 // GO:0030217 // GO:0031295 // GO:0042493 // GO:0042493 // GO:0042523 // GO:0042542 // GO:0044419 // GO:0045588 // GO:0046777 // GO:0050690 // GO:0050852 // GO:0050…	protein phosphorylation // cellular zinc ion homeostasis // cellular zinc ion homeostasis // induction of apoptosis // induction of apoptosis // activation of cysteine-type endopeptidase activity involved in apoptotic process // activation of cysteine-type endopeptidase activity involved in apoptotic process // aging // blood coagulation // response to mechanical stimulus // response to zinc ion …	GO:0000242 // GO:0000242 // GO:0005794 // GO:0005829 // GO:0005886 // GO:0030139 // GO:0045121 // GO:0045121	pericentriolar material // pericentriolar material // Golgi apparatus // cytosol // plasma membrane // endocytic vesicle // membrane raft // membrane raft	GO:0001948 // GO:0003823 // GO:0004713 // GO:0004713 // GO:0004713 // GO:0004713 // GO:0004713 // GO:0004715 // GO:0004722 // GO:0004722 // GO:0005515 // GO:0005524 // GO:0008022 // GO:0019901 // GO:0032403 // GO:0042169 // GO:0042169 // GO:0042609 // GO:0042610 // GO:0043548 // GO:0051117	glycoprotein binding // antigen binding // protein tyrosine kinase activity // protein tyrosine kinase activity // protein tyrosine kinase activity // protein tyrosine kinase activity // protein tyrosine kinase activity // non-membrane spanning protein tyrosine kinase activity // protein serine/threonine phosphatase activity // protein serine/threonine phosphatase activity // protein binding // A…	Inflammatory_Response_Pathway	---	---	main	Coding	Coding
TC01000427.hg.1	0.131282	1.6427	up	7.75586	9.00698	8.61581	7.7561	7.8767	7.59766	HDAC1	3065///3065///3065///3065///3065	NM_004964	HDAC1	histone deacetylase 1	1p34	RefSeq	Homo sapiens histone deacetylase 1 (HDAC1), mRNA.	Hs.88556	chr1	+	32757687	32799236	NM_004964	Q6IT96	GO:0000122 // GO:0000122 // GO:0000278 // GO:0006338 // GO:0006355 // GO:0006476 // GO:0006916 // GO:0007219 // GO:0007596 // GO:0008284 // GO:0009913 // GO:0010832 // GO:0010870 // GO:0016568 // GO:0016575 // GO:0016575 // GO:0042475 // GO:0042733 // GO:0043066 // GO:0043922 // GO:0045786 // GO:0045892 // GO:0045893 // GO:0045944 // GO:0048011 // GO:0060766 // GO:0060789 // GO:0061029 // GO:0061…	negative regulation of transcription from RNA polymerase II promoter // negative regulation of transcription from RNA polymerase II promoter // mitotic cell cycle // chromatin remodeling // regulation of transcription, DNA-dependent // protein deacetylation // anti-apoptosis // Notch signaling pathway // blood coagulation // positive regulation of cell proliferation // epidermal cell differentiat…	GO:0000118 // GO:0005634 // GO:0005654 // GO:0005730 // GO:0005737 // GO:0005829 // GO:0016580 // GO:0016581	histone deacetylase complex // nucleus // nucleoplasm // nucleolus // cytoplasm // cytosol // Sin3 complex // NuRD complex	GO:0001047 // GO:0001106 // GO:0003700 // GO:0004407 // GO:0004407 // GO:0004407 // GO:0005515 // GO:0008134 // GO:0008134 // GO:0019899 // GO:0032041 // GO:0033558 // GO:0033558 // GO:0033613 // GO:0042826 // GO:0046969 // GO:0046970	core promoter binding // RNA polymerase II transcription corepressor activity // sequence-specific DNA binding transcription factor activity // histone deacetylase activity // histone deacetylase activity // histone deacetylase activity // protein binding // transcription factor binding // transcription factor binding // enzyme binding // NAD-dependent histone deacetylase activity (H3-K14 specifi…	---	---	---	main	Coding	Coding
TC01000428.hg.1	0.147046	1.1078	up	7.4399	7.35345	7.22906	7.08424	7.23409	7.26101	ENST00000413329	---	---	---	---	---	ENSEMBL	cdna:novel chromosome:GRCh37:1:32816855:32818023:1 gene:ENSG00000231176	---	chr1	+	32816855	32818023	---	---	---	---	---	---	---	---	---	---	---	main	Coding	Coding
TC01000429.hg.1	0.63412	1.03567	up	6.44277	6.23781	6.24335	6.28606	6.36453	6.12165	TSSK3	81629	ENST00000421153	TSSK3	testis-specific serine kinase 3	1p35-p34	ENSEMBL	cdna:known chromosome:GRCh37:1:32817122:32819142:1 gene:ENSG00000162526 gene_biotype:protein_coding transcript_biotype:processed_transcript	Hs.512763	chr1	+	32817122	32819143	---	---	GO:0006468 // GO:0007275 // GO:0007283 // GO:0030154	protein phosphorylation // multicellular organismal development // spermatogenesis // cell differentiation	---	---	GO:0000287 // GO:0004674 // GO:0005524	magnesium ion binding // protein serine/threonine kinase activity // ATP binding	---	---	---	main	Coding	Coding
TC01000430.hg.1	0.714298	1.0228	down	7.37293	7.34466	7.36099	7.24121	7.41029	7.52463	TSSK3	81629///81629///81629	NM_052841	TSSK3	testis-specific serine kinase 3	1p35-p34	RefSeq	Homo sapiens testis-specific serine kinase 3 (TSSK3), mRNA.	Hs.512763	chr1	+	32827798	32829924	BC035354	Q96PN8	GO:0006468 // GO:0007275 // GO:0007283 // GO:0030154	protein phosphorylation // multicellular organismal development // spermatogenesis // cell differentiation	---	---	GO:0000287 // GO:0004674 // GO:0005524	magnesium ion binding // protein serine/threonine kinase activity // ATP binding	---	---	---	main	Coding	Coding
TC01000433.hg.1	0.120679	1.28792	up	9.81962	10.3135	10.4078	9.74776	9.86234	9.83572	RBBP4	5928///5928///5928///5928///5928///5928///5928///5928///5928///5928///5928///5928	NM_001135255	RBBP4	retinoblastoma binding protein 4	1p35.1	RefSeq	Homo sapiens retinoblastoma binding protein 4 (RBBP4), transcript variant 2, mRNA.	Hs.16003	chr1	+	33116743	33151812	NM_001135255	Q09028	GO:0000278 // GO:0006260 // GO:0006334 // GO:0006338 // GO:0006351 // GO:0006355 // GO:0008285 // GO:0031497 // GO:0034080	mitotic cell cycle // DNA replication // nucleosome assembly // chromatin remodeling // transcription, DNA-dependent // regulation of transcription, DNA-dependent // negative regulation of cell proliferation // chromatin assembly // CenH3-containing nucleosome assembly at centromere	GO:0005634 // GO:0005654 // GO:0016580 // GO:0016581 // GO:0016581 // GO:0016589 // GO:0033186 // GO:0035098	nucleus // nucleoplasm // Sin3 complex // NuRD complex // NuRD complex // NURF complex // CAF-1 complex // ESC/E(Z) complex	GO:0005515 // GO:0008094 // GO:0042393 // GO:0042826	protein binding // DNA-dependent ATPase activity // histone binding // histone deacetylase binding	---	---	---	main	Coding	Coding
TC01000434.hg.1	0.112209	1.08942	down	8.14218	8.21822	8.22005	8.29387	8.42211	8.23516	KIAA1522	57648///57648///57648///57648///57648///57648///57648	NM_001198972	KIAA1522	KIAA1522	1p35.1	RefSeq	Homo sapiens KIAA1522 (KIAA1522), transcript variant 2, mRNA.	Hs.591502	chr1	+	33207486	33240571	NM_001198972	Q9P206	---	---	---	---	---	---	---	---	---	main	Coding	Coding
TC01000435.hg.1	0.4004	1.2001	up	7.6918	8.2532	8.54969	7.88836	8.12078	7.69609	S100PBP	64766///64766///64766///64766///64766///64766///64766///64766///64766	NM_001256121	S100PBP	S100P binding protein	1p35.1	RefSeq	Homo sapiens S100P binding protein (S100PBP), transcript variant 3, mRNA.	Hs.440880	chr1	+	33283043	33324480	NM_001256121	Q96BU1	---	---	GO:0005634	nucleus	GO:0048306	calcium-dependent protein binding	---	---	---	main	Coding	Coding
TC01000436.hg.1	0.00662381	1.28583	down	7.81585	7.59239	7.69567	8.05046	8.11644	8.02511	HPCA	3208///3208///3208///3208	NM_002143	HPCA	hippocalcin	1p35-p34.2	RefSeq	Homo sapiens hippocalcin (HPCA), mRNA.	Hs.632391	chr1	+	33351595	33364042	NM_002143	P84074	GO:0048839	inner ear development	---	---	GO:0003779 // GO:0005509	actin binding // calcium ion binding	---	---	---	main	Coding	Coding
TC01000439.hg.1	0.262369	1.07499	down	7.34407	7.48015	7.39061	7.49166	7.3989	7.63724	ADC	113451///113451///113451///113451///113451///113451///113451///113451///113451///113451///113451	NM_052998	ADC	arginine decarboxylase	1p35.1	RefSeq	Homo sapiens arginine decarboxylase (ADC), mRNA.	Hs.101807	chr1	+	33546705	33586131	BC010449	Q96A70	GO:0006591 // GO:0006595 // GO:0006596 // GO:0007283 // GO:0034641 // GO:0044281 // GO:0097055	ornithine metabolic process // polyamine metabolic process // polyamine biosynthetic process // spermatogenesis // cellular nitrogen compound metabolic process // small molecule metabolic process // agmatine biosynthetic process	GO:0005739 // GO:0005829	mitochondrion // cytosol	GO:0008792	arginine decarboxylase activity	---	---	---	main	Coding	Coding
TC01000440.hg.1	0.100871	1.13659	up	8.18412	8.30048	8.3889	8.23106	8.0663	8.022	ZNF362	149076///149076///149076///149076///149076///149076	NM_152493	ZNF362	zinc finger protein 362	1p35.1	RefSeq	Homo sapiens zinc finger protein 362 (ZNF362), mRNA.	Hs.740507	chr1	+	33722146	33766320	NM_152493	Q8N7J3	GO:0006351 // GO:0006355	transcription, DNA-dependent // regulation of transcription, DNA-dependent	GO:0005634	nucleus	GO:0003677 // GO:0008270	DNA binding // zinc ion binding	---	---	---	main	Coding	Coding
TC01000443.hg.1	0.358438	1.06696	up	6.72813	6.90987	7.01245	6.85506	6.77976	6.73512	ZSCAN20	7579///7579///7579///7579///7579///7579///7579///7579	NM_145238	ZSCAN20	zinc finger and SCAN domain containing 20	1p34.3	RefSeq	Homo sapiens zinc finger and SCAN domain containing 20 (ZSCAN20), mRNA.	Hs.442705	chr1	+	33938232	33961995	NM_145238	P17040	GO:0006351 // GO:0016032	transcription, DNA-dependent // viral reproduction	GO:0005634 // GO:0005730 // GO:0005739	nucleus // nucleolus // mitochondrion	GO:0003677 // GO:0003700 // GO:0008270	DNA binding // sequence-specific DNA binding transcription factor activity // zinc ion binding	---	---	---	main	Coding	Coding
TC01000444.hg.1	0.334788	1.04193	down	4.27604	4.37141	4.42441	4.41067	4.4751	4.36384	HMGB4	127540///127540///127540///127540///127540///127540///127540	NM_145205	HMGB4	high mobility group box 4	1p35.1	RefSeq	Homo sapiens high mobility group box 4 (HMGB4), transcript variant 1, mRNA.	Hs.568628	chr1	+	34326076	34330392	NM_145205	Q8WW32	---	---	GO:0005634 // GO:0005694	nucleus // chromosome	GO:0003677	DNA binding	---	---	---	main	Coding	Coding
TC01000447.hg.1	0.0574619	1.21067	up	7.03058	7.03583	7.33748	6.81705	6.85701	6.90243	C1orf94	84970///84970///84970///84970///84970///84970	NM_001134734	C1orf94	chromosome 1 open reading frame 94	1p34.3	RefSeq	Homo sapiens chromosome 1 open reading frame 94 (C1orf94), transcript variant 1, mRNA.	Hs.194610	chr1	+	34632484	34684732	BC007637	Q6P1W5	---	---	---	---	GO:0005515	protein binding	---	---	---	main	Coding	Coding
TC01000448.hg.1	0.306754	1.05667	down	6.92033	6.7165	6.86657	6.96402	6.91738	6.86056	GJB5	2709///2709///2709	NM_005268	GJB5	gap junction protein, beta 5, 31.1kDa	1p35.1	RefSeq	Homo sapiens gap junction protein, beta 5, 31.1kDa (GJB5), mRNA.	Hs.198249	chr1	+	35220648	35224113	BC004379	O95377	GO:0007154 // GO:0008544 // GO:0060708 // GO:0060713	cell communication // epidermis development // spongiotrophoblast differentiation // labyrinthine layer morphogenesis	GO:0005922 // GO:0016021	connexon complex // integral to membrane	---	---	---	---	---	main	Coding	Coding
TC01000449.hg.1	0.0525164	1.14775	up	6.57778	6.73172	6.8005	6.46605	6.56631	6.4812	GJB4	127534///127534///127534	NM_153212	GJB4	gap junction protein, beta 4, 30.3kDa	1p34.3	RefSeq	Homo sapiens gap junction protein, beta 4, 30.3kDa (GJB4), mRNA.	Hs.351203	chr1	+	35225342	35229325	NM_153212	Q9NTQ9	GO:0007154 // GO:0007608 // GO:0042048	cell communication // sensory perception of smell // olfactory behavior	GO:0005921 // GO:0005922 // GO:0016021	gap junction // connexon complex // integral to membrane	GO:0005243	gap junction channel activity	Calcium_regulation_in_cardiac_cells	---	---	main	Coding	Coding
TC01000450.hg.1	0.446039	1.04357	up	6.36715	6.4527	6.58276	6.43595	6.33212	6.44996	GJB3	2707///2707///2707///2707///2707///2707///2707	NM_024009	GJB3	gap junction protein, beta 3, 31kDa	1p34	RefSeq	Homo sapiens gap junction protein, beta 3, 31kDa (GJB3), transcript variant 1, mRNA.	Hs.522561	chr1	+	35246790	35251970	NM_024009	O75712	GO:0001701 // GO:0001890 // GO:0007154 // GO:0007605 // GO:0043588	in utero embryonic development // placenta development // cell communication // sensory perception of sound // skin development	GO:0005921 // GO:0005922 // GO:0016021	gap junction // connexon complex // integral to membrane	GO:0005243	gap junction channel activity	Calcium_regulation_in_cardiac_cells	---	---	main	Coding	Coding
TC01000451.hg.1	0.437847	1.0805	up	6.69971	6.98154	7.08145	6.71152	6.9225	6.7936	GJA4	2701///2701///2701///2701///2701	NM_002060	GJA4	gap junction protein, alpha 4, 37kDa	1p35.1	RefSeq	Homo sapiens gap junction protein, alpha 4, 37kDa (GJA4), mRNA.	Hs.296310	chr1	+	35258171	35261348	BC027889	P35212	GO:0001568 // GO:0006810 // GO:0006816 // GO:0007043 // GO:0007154 // GO:0007267 // GO:0048265	blood vessel development // transport // calcium ion transport // cell-cell junction assembly // cell communication // cell-cell signaling // response to pain	GO:0005887 // GO:0005921 // GO:0005922 // GO:0016021	integral to plasma membrane // gap junction // connexon complex // integral to membrane	---	---	---	---	---	main	Coding	Coding
TC01000454.hg.1	0.0294273	1.66571	up	6.95937	7.35091	7.71301	6.51902	6.65459	6.64126	ZMYM1	79830///79830///79830///79830///79830	NM_024772	ZMYM1	zinc finger, MYM-type 1	1p34.3	RefSeq	Homo sapiens zinc finger, MYM-type 1 (ZMYM1), mRNA.	Hs.471243	chr1	+	35525387	35581460	NM_024772	Q9H5R2	---	---	GO:0005634	nucleus	GO:0003676 // GO:0008270 // GO:0046983	nucleic acid binding // zinc ion binding // protein dimerization activity	---	---	---	main	Coding	Coding
TC01000456.hg.1	0.703318	1.04098	down	9.02688	9.28393	9.48679	9.39522	9.2317	9.34451	ZMYM4	9202///9202///9202///9202///9202///9202	NM_005095	ZMYM4	zinc finger, MYM-type 4	1p32-p34	RefSeq	Homo sapiens zinc finger, MYM-type 4 (ZMYM4), mRNA.	Hs.269211	chr1	+	35734568	35887659	NM_005095	Q5VZL5	GO:0007010 // GO:0007275 // GO:0022604	cytoskeleton organization // multicellular organismal development // regulation of cell morphogenesis	---	---	GO:0003677 // GO:0008270	DNA binding // zinc ion binding	---	---	---	main	Coding	Coding
TC01000458.hg.1	0.00330198	2.55538	down	8.34662	8.02193	7.71241	9.59533	9.34108	9.20515	NCDN	23154///23154///23154///23154///23154///23154///23154///23154///23154	NM_001014839	NCDN	neurochondrin	1p34.3	RefSeq	Homo sapiens neurochondrin (NCDN), transcript variant 1, mRNA.	Hs.121870	chr1	+	36023074	36032875	NM_001014839	Q9UBB6	GO:0031175 // GO:0045453 // GO:0048168	neuron projection development // bone resorption // regulation of neuronal synaptic plasticity	GO:0005634 // GO:0005829 // GO:0030424 // GO:0030425 // GO:0043025	nucleus // cytosol // axon // dendrite // neuronal cell body	---	---	---	---	---	main	Coding	Coding
TC01000459.hg.1	0.706271	1.03948	up	6.90715	7.25353	7.3577	7.07283	7.13773	7.14024	TFAP2E	339488///339488///339488	NM_178548	TFAP2E	transcription factor AP-2 epsilon (activating enhancer binding protein 2 epsilon)	1p34.3	RefSeq	Homo sapiens transcription factor AP-2 epsilon (activating enhancer binding protein 2 epsilon) (TFAP2E), mRNA.	Hs.567844	chr1	+	36038971	36060929	BC041175	Q6VUC0	GO:0006351 // GO:0045944	transcription, DNA-dependent // positive regulation of transcription from RNA polymerase II promoter	GO:0005634	nucleus	GO:0003677 // GO:0003700 // GO:0042803 // GO:0046982	DNA binding // sequence-specific DNA binding transcription factor activity // protein homodimerization activity // protein heterodimerization activity	---	---	---	main	Coding	Coding
TC01000462.hg.1	0.926478	1.00787	down	8.44427	8.11586	8.23269	8.38472	8.27681	8.16522	EIF2C4	192670///192670///192670///192670	NM_017629	EIF2C4	eukaryotic translation initiation factor 2C, 4	1p34	RefSeq	Homo sapiens eukaryotic translation initiation factor 2C, 4 (EIF2C4), mRNA.	Hs.471492	chr1	+	36273773	36323491	NM_017629	Q9HCK5	GO:0006402 // GO:0007219 // GO:0010467 // GO:0035278	mRNA catabolic process // Notch signaling pathway // gene expression // negative regulation of translation involved in gene silencing by miRNA	GO:0000932 // GO:0005829 // GO:0035068	cytoplasmic mRNA processing body // cytosol // micro-ribonucleoprotein complex	GO:0003723 // GO:0005515	RNA binding // protein binding	---	---	---	main	Coding	Coding
TC01000463.hg.1	0.645798	1.0554	up	8.70844	8.40933	8.56832	8.65944	8.22836	8.56492	EIF2C1	26523///26523///26523///26523	NM_012199	EIF2C1	eukaryotic translation initiation factor 2C, 1	1p34.3	RefSeq	Homo sapiens eukaryotic translation initiation factor 2C, 1 (EIF2C1), mRNA.	Hs.22867	chr1	+	36335409	36389900	NM_012199	B3KME0	GO:0000956 // GO:0006351 // GO:0006355 // GO:0007219 // GO:0010467 // GO:0035278	nuclear-transcribed mRNA catabolic process // transcription, DNA-dependent // regulation of transcription, DNA-dependent // Notch signaling pathway // gene expression // negative regulation of translation involved in gene silencing by miRNA	GO:0000932 // GO:0005737 // GO:0005829 // GO:0005844 // GO:0030529 // GO:0035068 // GO:0035068	cytoplasmic mRNA processing body // cytoplasm // cytosol // polysome // ribonucleoprotein complex // micro-ribonucleoprotein complex // micro-ribonucleoprotein complex	GO:0003723 // GO:0003743 // GO:0005515	RNA binding // translation initiation factor activity // protein binding	---	---	---	main	Coding	Coding
TC01000464.hg.1	0.121017	1.65996	down	7.89365	6.9193	6.85212	8.02347	7.64863	8.18641	uc001bzm.1	---	---	---	---	---	UCSC Genes	---	---	chr1	+	36391433	36395210	---	---	---	---	---	---	---	---	---	---	---	main	Coding	Coding
TC01000465.hg.1	0.153834	1.14978	down	8.19735	8.38343	8.46373	8.57142	8.68136	8.39579	EIF2C3	192669///192669///192669///192669///192669///192669///192669	NM_024852	EIF2C3	eukaryotic translation initiation factor 2C, 3	1p34	RefSeq	Homo sapiens eukaryotic translation initiation factor 2C, 3 (EIF2C3), transcript variant 1, mRNA.	Hs.657659	chr1	+	36396319	36522063	NM_024852	Q9H9G7	GO:0006402 // GO:0007219 // GO:0010467 // GO:0035278	mRNA catabolic process // Notch signaling pathway // gene expression // negative regulation of translation involved in gene silencing by miRNA	GO:0000932 // GO:0005829 // GO:0035068	cytoplasmic mRNA processing body // cytosol // micro-ribonucleoprotein complex	GO:0003723 // GO:0003743 // GO:0005515	RNA binding // translation initiation factor activity // protein binding	---	---	---	main	Coding	Coding
TC01000466.hg.1	0.115418	1.22176	up	6.97472	7.11399	7.45359	6.87972	6.85893	6.93675	TEKT2	27285///27285///27285	NM_014466	TEKT2	tektin 2 (testicular)	1p34.3	RefSeq	Homo sapiens tektin 2 (testicular) (TEKT2), mRNA.	Hs.127111	chr1	+	36549676	36553876	BC035620	Q9UIF3	GO:0000226 // GO:0001539 // GO:0030030 // GO:0030317	microtubule cytoskeleton organization // ciliary or flagellar motility // cell projection organization // sperm motility	GO:0005874 // GO:0035085 // GO:0035086	microtubule // cilium axoneme // flagellar axoneme	---	---	---	---	---	main	Coding	Coding
TC01000467.hg.1	0.476452	1.08327	up	7.72129	8.18128	8.0096	7.9549	7.86381	7.74729	ADPRHL2	54936///54936///54936///54936///54936///54936	NM_017825	ADPRHL2	ADP-ribosylhydrolase like 2	1p34.3	RefSeq	Homo sapiens ADP-ribosylhydrolase like 2 (ADPRHL2), nuclear gene encoding mitochondrial protein, mRNA.	Hs.18021	chr1	+	36554453	36559533	NM_017825	Q9NX46	---	---	GO:0005634 // GO:0005730 // GO:0005737	nucleus // nucleolus // cytoplasm	GO:0004649 // GO:0046872	poly(ADP-ribose) glycohydrolase activity // metal ion binding	---	---	---	main	Coding	Coding
TC01000468.hg.1	0.00285326	1.21091	down	8.96648	9.01092	9.05306	9.35241	9.26786	9.23845	MAP7D1	55700///55700///55700///55700///55700///55700///55700///55700	NM_018067	MAP7D1	MAP7 domain containing 1	1p34.3	RefSeq	Homo sapiens MAP7 domain containing 1 (MAP7D1), mRNA.	Hs.356096	chr1	+	36621194	36646450	NM_018067	Q3KQU3	---	---	GO:0005737 // GO:0005819	cytoplasm // spindle	---	---	---	---	---	main	Coding	Coding
TC01000469.hg.1	0.237231	1.24857	up	9.21294	9.99948	9.51308	9.23951	9.21982	9.30533	THRAP3	9967///9967///9967///9967///9967///9967	NM_005119	THRAP3	thyroid hormone receptor associated protein 3	1p34.3	RefSeq	Homo sapiens thyroid hormone receptor associated protein 3 (THRAP3), mRNA.	Hs.160211	chr1	+	36690017	36770958	NM_005119	Q6PJV4	GO:0006367 // GO:0030518 // GO:0030521 // GO:0045893 // GO:0045944	transcription initiation from RNA polymerase II promoter // intracellular steroid hormone receptor signaling pathway // androgen receptor signaling pathway // positive regulation of transcription, DNA-dependent // positive regulation of transcription from RNA polymerase II promoter	GO:0005634 // GO:0005730 // GO:0016592 // GO:0043231	nucleus // nucleolus // mediator complex // intracellular membrane-bounded organelle	GO:0001104 // GO:0003712 // GO:0003713 // GO:0004872 // GO:0005524 // GO:0030374 // GO:0042809 // GO:0046966	RNA polymerase II transcription cofactor activity // transcription cofactor activity // transcription coactivator activity // receptor activity // ATP binding // ligand-dependent nuclear receptor transcription coactivator activity // vitamin D receptor binding // thyroid hormone receptor binding	---	---	---	main	Coding	Coding
TC01000474.hg.1	0.35	1.10806	up	7.54532	7.78103	7.94729	7.65198	7.71793	7.45961	ZC3H12A	80149///80149///80149///80149///80149	NM_025079	ZC3H12A	zinc finger CCCH-type containing 12A	1p34.3	RefSeq	Homo sapiens zinc finger CCCH-type containing 12A (ZC3H12A), mRNA.	Hs.656294	chr1	+	37940119	37949978	NM_025079	Q5D1E8	GO:0001525 // GO:0006915 // GO:0030154	angiogenesis // apoptotic process // cell differentiation	GO:0005634 // GO:0005730 // GO:0005737 // GO:0005886	nucleus // nucleolus // cytoplasm // plasma membrane	GO:0004519 // GO:0005515 // GO:0046872	endonuclease activity // protein binding // metal ion binding	---	---	---	main	Coding	Coding
TC01000475.hg.1	0.183411	1.98967	up	7.59843	8.55651	9.73322	7.59278	7.67083	7.64698	DNALI1	7802///7802///7802///7802///7802///7802	NM_003462	DNALI1	dynein, axonemal, light intermediate chain 1	1p35.1	RefSeq	Homo sapiens dynein, axonemal, light intermediate chain 1 (DNALI1), mRNA.	Hs.406050	chr1	+	38022520	38032458	NM_003462	O14645	GO:0006928 // GO:0007338	cellular component movement // single fertilization	GO:0005737 // GO:0005858 // GO:0005930	cytoplasm // axonemal dynein complex // axoneme	GO:0003777	microtubule motor activity	---	---	---	main	Coding	Coding
TC01000476.hg.1	0.320699	1.12028	up	6.48556	6.82322	6.87583	6.48725	6.48675	6.71904	CDCA8	55143///55143///55143///55143///55143///55143///55143	NM_018101	CDCA8	cell division cycle associated 8	1p34.3	RefSeq	Homo sapiens cell division cycle associated 8 (CDCA8), transcript variant 2, mRNA.	Hs.524571	chr1	+	38158090	38175391	NM_018101	Q53HL2	GO:0000087 // GO:0000089 // GO:0000236 // GO:0000278 // GO:0051276 // GO:0051301	M phase of mitotic cell cycle // mitotic metaphase // mitotic prometaphase // mitotic cell cycle // chromosome organization // cell division	GO:0000775 // GO:0005634 // GO:0005730 // GO:0005737 // GO:0005819 // GO:0005829 // GO:0032133 // GO:0043234	chromosome, centromeric region // nucleus // nucleolus // cytoplasm // spindle // cytosol // chromosome passenger complex // protein complex	GO:0005515	protein binding	---	---	---	main	Coding	Coding
TC01000478.hg.1	0.0913722	1.16466	up	7.92736	7.76747	8.08053	7.73636	7.62325	7.756	MANEAL	149175///149175///149175///149175///149175///149175///149175///149175	NM_001031740	MANEAL	mannosidase, endo-alpha-like	1p34.3	RefSeq	Homo sapiens mannosidase, endo-alpha-like (MANEAL), transcript variant 1, mRNA.	Hs.534562 // Hs.706404	chr1	+	38259474	38267278	NM_001031740	Q5VSG8	---	---	GO:0000139 // GO:0016021	Golgi membrane // integral to membrane	GO:0016787	hydrolase activity	---	---	---	main	Coding	Coding
TC01000479.hg.1	0.00597529	1.23123	up	8.31226	8.38109	8.31657	7.94815	8.12735	8.03413	C1orf122	127687///127687///127687///127687///127687///127687///127687///127687	NM_001142726	C1orf122	chromosome 1 open reading frame 122	1p34.3	RefSeq	Homo sapiens chromosome 1 open reading frame 122 (C1orf122), transcript variant 2, mRNA.	Hs.532749	chr1	+	38272651	38275126	NM_001142726	Q3MIC1	---	---	---	---	---	---	---	---	---	main	Coding	Coding
TC01000484.hg.1	0.346373	1.17506	up	7.34198	8.03809	7.89038	7.45561	7.62814	7.48851	UTP11L	51118///51118///51118///51118///51118	NM_016037	UTP11L	UTP11-like, U3 small nucleolar ribonucleoprotein, (yeast)	1p34.3	RefSeq	Homo sapiens UTP11-like, U3 small nucleolar ribonucleoprotein, (yeast) (UTP11L), mRNA.	Hs.472038	chr1	+	38474930	38490497	BC005182	Q9Y3A2	GO:0006364 // GO:0006917 // GO:0007399 // GO:0048011	rRNA processing // induction of apoptosis // nervous system development // nerve growth factor receptor signaling pathway	GO:0005615 // GO:0005634 // GO:0005730 // GO:0005737 // GO:0032040	extracellular space // nucleus // nucleolus // cytoplasm // small-subunit processome	GO:0005515	protein binding	---	---	---	main	Coding	Coding
TC01000491.hg.1	0.680046	1.03998	up	9.46758	9.84017	9.81734	9.6502	9.72389	9.58131	AKIRIN1	79647///79647///79647///79647///79647///79647///79647	NM_001136275	AKIRIN1	akirin 1	1p34.3	RefSeq	Homo sapiens akirin 1 (AKIRIN1), transcript variant 2, mRNA.	Hs.293563	chr1	+	39456895	39471737	NM_001136275	Q9H9L7	---	---	GO:0005634	nucleus	---	---	---	---	---	main	Coding	Coding
TC01000492.hg.1	3.8e-05	1.58052	down	10.2233	10.2956	10.2732	10.8757	10.9357	10.9619	NDUFS5	4725///4725///4725///4725///4725///4725	NM_001184979	NDUFS5	NADH dehydrogenase (ubiquinone) Fe-S protein 5, 15kDa (NADH-coenzyme Q reductase)	1p34.2-p33	RefSeq	Homo sapiens NADH dehydrogenase (ubiquinone) Fe-S protein 5, 15kDa (NADH-coenzyme Q reductase) (NDUFS5), nuclear gene encoding mitochondrial protein, transcript variant 2, mRNA.	Hs.632385	chr1	+	39491967	39500308	NM_001184979	O43920	GO:0006120 // GO:0006810 // GO:0022904 // GO:0032981 // GO:0044281	mitochondrial electron transport, NADH to ubiquinone // transport // respiratory electron transport chain // mitochondrial respiratory chain complex I assembly // small molecule metabolic process	GO:0005739 // GO:0005743 // GO:0005747 // GO:0005747 // GO:0005758	mitochondrion // mitochondrial inner membrane // mitochondrial respiratory chain complex I // mitochondrial respiratory chain complex I // mitochondrial intermembrane space	GO:0008137	NADH dehydrogenase (ubiquinone) activity	Electron_Transport_Chain	---	---	main	Coding	Coding
TC01000493.hg.1	0.956977	1.01042	up	9.67191	10.5242	10.3334	10.2276	10.1118	10.1452	MACF1	23499///23499///23499///23499///23499///23499///23499///23499///23499///23499///23499///23499///23499	NM_012090	MACF1	microtubule-actin crosslinking factor 1	1p32-p31	RefSeq	Homo sapiens microtubule-actin crosslinking factor 1 (MACF1), transcript variant 1, mRNA.	Hs.472475 // Hs.692278	chr1	+	39546988	39952810	NM_012090	Q9UPN3	GO:0006200 // GO:0007050 // GO:0008150 // GO:0010632 // GO:0016055 // GO:0030177 // GO:0032886 // GO:0042060 // GO:0043001 // GO:0051893	ATP catabolic process // cell cycle arrest // biological_process // regulation of epithelial cell migration // Wnt receptor signaling pathway // positive regulation of Wnt receptor signaling pathway // regulation of microtubule-based process // wound healing // Golgi to plasma membrane protein transport // regulation of focal adhesion assembly	GO:0005737 // GO:0005737 // GO:0005794 // GO:0005856 // GO:0005874 // GO:0005886 // GO:0032587	cytoplasm // cytoplasm // Golgi apparatus // cytoskeleton // microtubule // plasma membrane // ruffle membrane	GO:0003779 // GO:0005509 // GO:0005515 // GO:0008017 // GO:0016887 // GO:0051015	actin binding // calcium ion binding // protein binding // microtubule binding // ATPase activity // actin filament binding	---	---	---	main	Coding	Coding
TC01000494.hg.1	0.0203531	4.19605	up	7.5991	9.40886	8.96109	6.76216	6.61506	6.38474	KIAA0754	643314///643314	NM_015038	KIAA0754	KIAA0754	1p34.3	RefSeq	Homo sapiens KIAA0754 (KIAA0754), mRNA.	Hs.658760	chr1	+	39875176	39882154	NM_015038	O94854	---	---	---	---	---	---	---	---	---	main	Coding	Coding
TC01000495.hg.1	0.113451	1.06895	up	7.09107	7.17114	7.2443	7.04788	7.10661	7.06345	BMP8A	353500///353500///353500	NM_181809	BMP8A	bone morphogenetic protein 8a	1p34.3	RefSeq	Homo sapiens bone morphogenetic protein 8a (BMP8A), mRNA.	Hs.472497	chr1	+	39957318	39995541	NM_181809	Q9H7R1	GO:0001503 // GO:0030154 // GO:0040007 // GO:0051216	ossification // cell differentiation // growth // cartilage development	GO:0005615	extracellular space	GO:0005125 // GO:0008083	cytokine activity // growth factor activity	---	---	---	main	Coding	Coding
TC01000496.hg.1	0.719561	1.0412	down	4.54294	4.1327	4.30997	4.29997	4.57346	4.28691	uc021olx.1	---	---	---	---	---	UCSC Genes	---	---	chr1	+	39970195	39970267	---	---	---	---	---	---	---	---	---	---	---	main	Coding	Coding
TC01000497.hg.1	0.607045	1.03408	up	6.38129	6.42104	6.56701	6.36432	6.32234	6.53762	OXCT2	64064	BC072388	OXCT2	3-oxoacid CoA transferase 2	1p34	GenBank	Homo sapiens 3-oxoacid CoA transferase 2, mRNA (cDNA clone MGC:87924 IMAGE:5588771), complete cds.	Hs.472491	chr1	+	39980538	39982339	BC072388	Q6INA3	GO:0046952	ketone body catabolic process	GO:0005739 // GO:0009434	mitochondrion // microtubule-based flagellum	GO:0008260	3-oxoacid CoA-transferase activity	---	---	---	main	Coding	Coding
TC01000500.hg.1	0.288225	1.04233	up	7.87955	7.97647	8.03321	7.86703	7.93347	7.90929	PPIE	10450///10450///10450///10450///10450///10450///10450///10450///10450///10450///10450///10450///10450///10450	NM_001195007	PPIE	peptidylprolyl isomerase E (cyclophilin E)	1p32	RefSeq	Homo sapiens peptidylprolyl isomerase E (cyclophilin E) (PPIE), transcript variant 4, mRNA.	Hs.524690	chr1	+	40157854	40229586	BC008451	Q9UNP9	GO:0000398 // GO:0000413 // GO:0006355 // GO:0006457	nuclear mRNA splicing, via spliceosome // protein peptidyl-prolyl isomerization // regulation of transcription, DNA-dependent // protein folding	GO:0005634 // GO:0071013	nucleus // catalytic step 2 spliceosome	GO:0000166 // GO:0003723 // GO:0003723 // GO:0003755 // GO:0003755 // GO:0005515 // GO:0016018	nucleotide binding // RNA binding // RNA binding // peptidyl-prolyl cis-trans isomerase activity // peptidyl-prolyl cis-trans isomerase activity // protein binding // cyclosporin A binding	---	---	---	main	Coding	Coding
TC01000503.hg.1	0.183153	1.51225	up	8.09133	7.19437	8.41816	7.38775	7.34366	7.18236	MFSD2A	84879///84879///84879///84879///84879///84879///84879///84879	NM_001136493	MFSD2A	major facilitator superfamily domain containing 2A	1p34.2	RefSeq	Homo sapiens major facilitator superfamily domain containing 2A (MFSD2A), transcript variant 1, mRNA.	Hs.655177	chr1	+	40420784	40435638	NM_001136493	Q8NA29	GO:0006810	transport	GO:0005789 // GO:0005886 // GO:0016021	endoplasmic reticulum membrane // plasma membrane // integral to membrane	---	---	---	---	---	main	Coding	Coding
TC01000504.hg.1	0.408503	1.18119	up	9.14877	9.94146	9.83731	9.28941	9.55023	9.36718	CAP1	10487///10487///10487///10487///10487///10487///10487///10487///10487///10487///10487///10487///10487	NM_001105530	CAP1	CAP, adenylate cyclase-associated protein 1 (yeast)	1p34.2	RefSeq	Homo sapiens CAP, adenylate cyclase-associated protein 1 (yeast) (CAP1), transcript variant 2, mRNA.	Hs.370581	chr1	+	40505905	40538321	NM_001105530	Q01518	GO:0000902 // GO:0001667 // GO:0002576 // GO:0006898 // GO:0007010 // GO:0007163 // GO:0007165 // GO:0007190 // GO:0007411 // GO:0007596 // GO:0030036 // GO:0030168	cell morphogenesis // ameboidal cell migration // platelet degranulation // receptor-mediated endocytosis // cytoskeleton organization // establishment or maintenance of cell polarity // signal transduction // activation of adenylate cyclase activity // axon guidance // blood coagulation // actin cytoskeleton organization // platelet activation	GO:0005886 // GO:0030864	plasma membrane // cortical actin cytoskeleton	GO:0003779	actin binding	---	---	---	main	Coding	Coding
TC01000505.hg.1	0.0285429	1.62815	down	8.70265	8.38964	9.01656	9.25863	9.6124	9.34753	RLF	6018///6018///6018///6018///6018	NM_012421	RLF	rearranged L-myc fusion	1p32	RefSeq	Homo sapiens rearranged L-myc fusion (RLF), mRNA.	Hs.205627	chr1	+	40627041	40706593	BC113666	Q13129	GO:0006351 // GO:0006355 // GO:0009294 // GO:0015074 // GO:0045893 // GO:0045944 // GO:0051276 // GO:0051276	transcription, DNA-dependent // regulation of transcription, DNA-dependent // DNA mediated transformation // DNA integration // positive regulation of transcription, DNA-dependent // positive regulation of transcription from RNA polymerase II promoter // chromosome organization // chromosome organization	GO:0005634	nucleus	GO:0003677 // GO:0005515 // GO:0008270	DNA binding // protein binding // zinc ion binding	---	---	---	main	Coding	Coding
TC01000507.hg.1	0.586475	1.02158	up	6.10478	6.11568	6.0278	6.07676	5.96604	6.11304	TMCO2	127391///127391///127391///127391	NM_001008740	TMCO2	transmembrane and coiled-coil domains 2	1p34.2	RefSeq	Homo sapiens transmembrane and coiled-coil domains 2 (TMCO2), mRNA.	Hs.406265	chr1	+	40711619	40717365	BC108666	Q7Z6W1	---	---	GO:0016021	integral to membrane	---	---	---	---	---	main	Coding	Coding
TC01000508.hg.1	0.147977	1.32179	up	9.17856	9.83831	9.79204	9.26021	9.28638	9.05483	ZMPSTE24	10269///10269///10269///10269	NM_005857	ZMPSTE24	zinc metallopeptidase STE24 homolog (S. cerevisiae)	1p34	RefSeq	Homo sapiens zinc metallopeptidase STE24 homolog (S. cerevisiae) (ZMPSTE24), mRNA.	Hs.132642	chr1	+	40723733	40759856	NM_005857	B3KNM6	GO:0006508 // GO:0006998 // GO:0030327	proteolysis // nuclear envelope organization // prenylated protein catabolic process	GO:0000139 // GO:0005624 // GO:0005789 // GO:0016021	Golgi membrane // membrane fraction // endoplasmic reticulum membrane // integral to membrane	GO:0004222 // GO:0008235 // GO:0046872	metalloendopeptidase activity // metalloexopeptidase activity // metal ion binding	---	---	---	main	Coding	Coding
TC01000510.hg.1	0.00852871	1.54044	down	8.76055	8.50599	8.95229	9.36876	9.35349	9.36663	SMAP2	64744///64744///64744///64744///64744///64744///64744///64744///64744	NM_001198978	SMAP2	small ArfGAP2	1p35.3-p34.1	RefSeq	Homo sapiens small ArfGAP2 (SMAP2), transcript variant 3, mRNA.	Hs.15200	chr1	+	40810522	40888998	NM_001198978	Q8WU79	GO:0032312	regulation of ARF GTPase activity	GO:0005634 // GO:0005730 // GO:0005737	nucleus // nucleolus // cytoplasm	GO:0008060 // GO:0008270	ARF GTPase activator activity // zinc ion binding	---	---	---	main	Coding	Coding
TC01000511.hg.1	0.158629	1.1768	down	7.57452	7.13952	7.29621	7.60232	7.47861	7.63393	ZNF643	65243///65243///65243///65243///65243///65243	NM_023070	ZNF643	zinc finger protein 643	1p34.2	RefSeq	Homo sapiens zinc finger protein 643 (ZNF643), mRNA.	Hs.133034	chr1	+	40915771	40929390	NM_023070	Q9UJL9	GO:0006351	transcription, DNA-dependent	GO:0005634	nucleus	GO:0003677 // GO:0003700 // GO:0008270	DNA binding // sequence-specific DNA binding transcription factor activity // zinc ion binding	---	---	---	main	Coding	Coding
TC01000512.hg.1	0.166881	1.21692	up	6.83291	6.43763	6.94643	6.51632	6.52785	6.3231	ZNF642	339559///339559///339559///339559///339559	NM_198494	ZNF642	zinc finger protein 642	1p34.2	RefSeq	Homo sapiens zinc finger protein 642 (ZNF642), mRNA.	Hs.434385	chr1	+	40942887	40962015	BC041873	Q49AA0	GO:0006351 // GO:0006355	transcription, DNA-dependent // regulation of transcription, DNA-dependent	GO:0005634	nucleus	GO:0003677 // GO:0008270	DNA binding // zinc ion binding	---	---	---	main	Coding	Coding
TC01000513.hg.1	0.995142	1.00097	up	6.68099	6.75274	6.07917	6.50556	6.44535	6.55778	DEM1	64789///64789///64789///64789///64789///64789	NM_022774	DEM1	defects in morphology 1 homolog (S. cerevisiae)	1p34.2	RefSeq	Homo sapiens defects in morphology 1 homolog (S. cerevisiae) (DEM1), mRNA.	Hs.59584	chr1	+	40974413	40982228	NM_022774	Q9H790	GO:0008150	biological_process	GO:0005575	cellular_component	GO:0003674 // GO:0003677 // GO:0004527	molecular_function // DNA binding // exonuclease activity	---	---	---	main	Coding	Coding
TC01000514.hg.1	0.29287	1.10674	up	6.96752	7.07111	7.36341	7.01803	6.94058	7.00449	ZNF684	127396///127396///127396///127396///127396///127396	NM_152373	ZNF684	zinc finger protein 684	1p34.2	RefSeq	Homo sapiens zinc finger protein 684 (ZNF684), mRNA.	Hs.524767	chr1	+	40997233	41013841	NM_152373	B3KSP5	GO:0006351 // GO:0006355	transcription, DNA-dependent // regulation of transcription, DNA-dependent	GO:0005634	nucleus	GO:0003677 // GO:0008270	DNA binding // zinc ion binding	---	---	---	main	Coding	Coding
TC01000515.hg.1	0.805889	1.02603	down	7.74001	8.16167	8.07606	8.12811	8.0343	7.92656	NFYC	4802///4802///4802///4802///4802///4802///4802///4802///4802///4802///4802///4802///4802///4802///4802///4802///4802///4802///4802	NM_001142587	NFYC	nuclear transcription factor Y, gamma	1p32	RefSeq	Homo sapiens nuclear transcription factor Y, gamma (NFYC), transcript variant 3, mRNA.	Hs.713051	chr1	+	41157242	41237277	NM_001142587	Q59GY4	GO:0006351 // GO:0006355 // GO:0006357 // GO:0006457 // GO:0045893	transcription, DNA-dependent // regulation of transcription, DNA-dependent // regulation of transcription from RNA polymerase II promoter // protein folding // positive regulation of transcription, DNA-dependent	GO:0005634 // GO:0005634 // GO:0016602	nucleus // nucleus // CCAAT-binding factor complex	GO:0003677 // GO:0003700 // GO:0003700 // GO:0003713 // GO:0005515 // GO:0043565	DNA binding // sequence-specific DNA binding transcription factor activity // sequence-specific DNA binding transcription factor activity // transcription coactivator activity // protein binding // sequence-specific DNA binding	---	---	---	main	Coding	Coding
TC01000518.hg.1	0.625649	1.0274	down	7.15175	7.14665	7.35877	7.28317	7.20998	7.281	KCNQ4	9132///9132///9132///9132///9132	NM_004700	KCNQ4	potassium voltage-gated channel, KQT-like subfamily, member 4	1p34	RefSeq	Homo sapiens potassium voltage-gated channel, KQT-like subfamily, member 4 (KCNQ4), transcript variant 1, mRNA.	Hs.473058	chr1	+	41249684	41306124	NM_004700	B3KQH8	GO:0006813 // GO:0007268 // GO:0007605 // GO:0032227 // GO:0042472 // GO:0071805	potassium ion transport // synaptic transmission // sensory perception of sound // negative regulation of synaptic transmission, dopaminergic // inner ear morphogenesis // potassium ion transmembrane transport	GO:0005737 // GO:0005886 // GO:0008076 // GO:0009925 // GO:0043005	cytoplasm // plasma membrane // voltage-gated potassium channel complex // basal plasma membrane // neuron projection	GO:0005249 // GO:0005267	voltage-gated potassium channel activity // potassium channel activity	---	---	---	main	Coding	Coding
TC01000520.hg.1	0.691585	1.03419	down	7.15487	7.21527	7.39168	7.41234	7.12678	7.36821	CTPS1	1503///1503///1503///1503///1503///1503///1503	NM_001905	CTPS1	CTP synthase 1	1p34.1	RefSeq	Homo sapiens CTP synthase 1 (CTPS1), mRNA.	Hs.473087	chr1	+	41445007	41478235	NM_001905	P17812	GO:0006139 // GO:0006241 // GO:0006541 // GO:0015949 // GO:0042493 // GO:0044210 // GO:0044281 // GO:0055086	nucleobase-containing compound metabolic process // CTP biosynthetic process // glutamine metabolic process // nucleobase-containing small molecule interconversion // response to drug // 'de novo' CTP biosynthetic process // small molecule metabolic process // nucleobase-containing small molecule metabolic process	GO:0005575 // GO:0005829	cellular_component // cytosol	GO:0003883 // GO:0003883 // GO:0003883 // GO:0005524	CTP synthase activity // CTP synthase activity // CTP synthase activity // ATP binding	---	---	---	main	Coding	Coding
TC01000523.hg.1	0.537613	1.0439	up	7.45807	7.35284	7.62845	7.37613	7.36956	7.50772	FOXO6	---	ENST00000372591	FOXO6	forkhead box O6	---	ENSEMBL	cdna:known chromosome:GRCh37:1:41827594:41849262:1 gene:ENSG00000204060 gene_biotype:protein_coding transcript_biotype:protein_coding	---	chr1	+	41827594	41849262	---	---	---	---	---	---	---	---	---	Pfam	IPR001766	main	Coding	Coding
TC01000525.hg.1	0.103113	1.16387	up	6.88853	7.01017	7.12476	6.74055	6.68364	6.9425	GUCA2B	2981///2981///2981///2981///2981	NM_007102	GUCA2B	guanylate cyclase activator 2B (uroguanylin)	1p34-p33	RefSeq	Homo sapiens guanylate cyclase activator 2B (uroguanylin) (GUCA2B), mRNA.	Hs.32966	chr1	+	42619092	42621495	NM_007102	Q16661	GO:0006182 // GO:0007588 // GO:0007589 // GO:0045776	cGMP biosynthetic process // excretion // body fluid secretion // negative regulation of blood pressure	GO:0005576	extracellular region	GO:0008048	calcium sensitive guanylate cyclase activator activity	Smooth_muscle_contraction	---	---	main	Coding	Coding
TC01000526.hg.1	0.0255406	1.83849	down	7.38039	6.51104	6.97993	7.88968	7.83247	7.78479	RIMKLA	284716///284716///284716	NM_173642	RIMKLA	ribosomal modification protein rimK-like family member A	1p34.2	RefSeq	Homo sapiens ribosomal modification protein rimK-like family member A (RIMKLA), mRNA.	Hs.420244	chr1	+	42846466	42889900	BC039737	Q8IXN7	GO:0006464	cellular protein modification process	GO:0005737	cytoplasm	GO:0005524 // GO:0016881 // GO:0046872	ATP binding // acid-amino acid ligase activity // metal ion binding	---	---	---	main	Coding	Coding
TC01000529.hg.1	0.488157	1.08846	down	6.8886	7.31208	7.40384	7.27899	7.35582	7.33658	PPIH	10465///10465///10465///10465///10465///10465	NM_006347	PPIH	peptidylprolyl isomerase H (cyclophilin H)	1p34.1	RefSeq	Homo sapiens peptidylprolyl isomerase H (cyclophilin H) (PPIH), mRNA.	Hs.256639	chr1	+	43124048	43142429	BC003412	O43447	GO:0000398 // GO:0000413 // GO:0006457 // GO:0006461	nuclear mRNA splicing, via spliceosome // protein peptidyl-prolyl isomerization // protein folding // protein complex assembly	GO:0005681 // GO:0005737 // GO:0016607 // GO:0046540 // GO:0071001	spliceosomal complex // cytoplasm // nuclear speck // U4/U6 x U5 tri-snRNP complex // U4/U6 snRNP	GO:0003755 // GO:0005515 // GO:0016018 // GO:0043021	peptidyl-prolyl cis-trans isomerase activity // protein binding // cyclosporin A binding // ribonucleoprotein complex binding	---	---	---	main	Coding	Coding
TC01000531.hg.1	0.00448954	2.21858	up	10.1481	10.5705	10.5945	9.36604	9.4764	9.02179	YBX1	4904///4904///4904///4904///4904///4904///4904///4904///4904///4904///4904///4904///4904	NM_004559	YBX1	Y box binding protein 1	1p34	RefSeq	Homo sapiens Y box binding protein 1 (YBX1), mRNA.	Hs.473583	chr1	+	43148066	43168033	BC002411	P67809	GO:0000122 // GO:0000398 // GO:0001701 // GO:0006355 // GO:0006355 // GO:0006355 // GO:0006366 // GO:0008380 // GO:0010467 // GO:0045892 // GO:0051154 // GO:0051781 // GO:0070934	negative regulation of transcription from RNA polymerase II promoter // nuclear mRNA splicing, via spliceosome // in utero embryonic development // regulation of transcription, DNA-dependent // regulation of transcription, DNA-dependent // regulation of transcription, DNA-dependent // transcription from RNA polymerase II promoter // RNA splicing // gene expression // negative regulation of transc…	GO:0005576 // GO:0005634 // GO:0005654 // GO:0005689 // GO:0005737 // GO:0010494 // GO:0030529 // GO:0043231 // GO:0070937 // GO:0071204	extracellular region // nucleus // nucleoplasm // U12-type spliceosomal complex // cytoplasm // cytoplasmic stress granule // ribonucleoprotein complex // intracellular membrane-bounded organelle // CRD-mediated mRNA stability complex // histone pre-mRNA 3'end processing complex	GO:0003677 // GO:0003677 // GO:0003690 // GO:0003697 // GO:0003700 // GO:0003723 // GO:0003723 // GO:0005515	DNA binding // DNA binding // double-stranded DNA binding // single-stranded DNA binding // sequence-specific DNA binding transcription factor activity // RNA binding // RNA binding // protein binding	---	---	---	main	Coding	Coding
TC01000533.hg.1	0.472601	1.03877	up	7.07885	7.23345	7.06328	6.99142	7.13945	7.08006	LOC100129924	100129924///79078///79078///100129924///79078///100129924///79078///100129924///79078///79078	NM_001242750	LOC100129924	uncharacterized LOC100129924	1p34.2	RefSeq	Homo sapiens uncharacterized LOC100129924 (LOC100129924), mRNA.	Hs.720780	chr1	+	43232916	43264127	BC001508	Q9BV19	---	---	---	---	---	---	---	---	---	main	Coding	Coding
TC01000534.hg.1	0.205638	1.34203	up	6.45051	7.40444	7.04393	6.61122	6.46873	6.54569	ERMAP	114625///114625///114625///114625///114625///114625///114625///114625	NM_001017922	ERMAP	erythroblast membrane-associated protein (Scianna blood group)	1p34.2	RefSeq	Homo sapiens erythroblast membrane-associated protein (Scianna blood group) (ERMAP), transcript variant 1, mRNA.	Hs.439437	chr1	+	43282776	43310660	BC099703	Q96PL5	---	---	GO:0005886 // GO:0016021 // GO:0031410	plasma membrane // integral to membrane // cytoplasmic vesicle	---	---	---	---	---	main	Coding	Coding
TC01000535.hg.1	0.0179811	1.22856	up	7.29493	7.53284	7.48426	7.15947	7.09101	7.17062	ZNF691	51058///51058///51058///51058///51058///51058///51058///51058///51058///51058	NM_001242739	ZNF691	zinc finger protein 691	1p34.2	RefSeq	Homo sapiens zinc finger protein 691 (ZNF691), transcript variant 1, mRNA.	Hs.20879	chr1	+	43312244	43318148	NM_001242739	Q5VV52	---	---	GO:0005622 // GO:0005634	intracellular // nucleus	GO:0003676 // GO:0003677 // GO:0008270	nucleic acid binding // DNA binding // zinc ion binding	---	---	---	main	Coding	Coding
TC01000536.hg.1	0.33073	1.12628	down	7.23061	7.2538	7.27002	7.53613	7.11712	7.61588	uc001cij.1	---	---	---	---	---	UCSC Genes	---	---	chr1	+	43323293	43354460	---	---	---	---	---	---	---	---	---	---	---	main	Coding	Coding
TC01000539.hg.1	0.0126229	1.09983	up	6.66188	6.59743	6.67815	6.54456	6.50663	6.47445	FAM183A	440585///440585///440585///440585///440585///440585	NM_001101376	FAM183A	family with sequence similarity 183, member A	1p34.2	RefSeq	Homo sapiens family with sequence similarity 183, member A (FAM183A), mRNA.	Hs.657614	chr1	+	43585819	43622067	---	---	---	---	---	---	---	---	---	---	---	main	Coding	Coding
TC01000540.hg.1	0.719968	1.03986	down	5.63671	5.59749	6.00427	5.82644	5.67375	5.90745	WDR65	149465///149465///149465///149465///149465///149465	NM_152498	WDR65	WD repeat domain 65	1p34.2	RefSeq	Homo sapiens WD repeat domain 65 (WDR65), transcript variant 1, mRNA.	Hs.527565	chr1	+	43637820	43720029	NM_152498	Q96MR6	---	---	---	---	---	---	---	---	---	main	Coding	Coding
TC01000542.hg.1	0.168089	1.07559	up	6.96906	7.06224	7.17848	6.99107	6.9372	6.96614	TMEM125	128218///128218///128218///128218///128218	NM_144626	TMEM125	transmembrane protein 125	1p34.2	RefSeq	Homo sapiens transmembrane protein 125 (TMEM125), mRNA.	Hs.104476	chr1	+	43735665	43739673	BC016858	Q96AQ2	GO:0008150	biological_process	GO:0005575 // GO:0016021	cellular_component // integral to membrane	GO:0003674	molecular_function	---	---	---	main	Coding	Coding
TC01000543.hg.1	0.0414609	1.1403	up	7.2526	7.18533	7.39317	7.05384	7.11726	7.09176	TIE1	7075///7075///7075///7075///7075///7075///7075///7075///7075///7075	NM_001253357	TIE1	tyrosine kinase with immunoglobulin-like and EGF-like domains 1	1p34-p33	RefSeq	Homo sapiens tyrosine kinase with immunoglobulin-like and EGF-like domains 1 (TIE1), transcript variant 2, mRNA.	Hs.78824	chr1	+	43766566	43791552	NM_001253357	Q9HBS4	GO:0001525 // GO:0001701 // GO:0007165 // GO:0007498 // GO:0016525 // GO:0030336 // GO:0032526 // GO:0045026	angiogenesis // in utero embryonic development // signal transduction // mesoderm development // negative regulation of angiogenesis // negative regulation of cell migration // response to retinoic acid // plasma membrane fusion	GO:0005886 // GO:0005887	plasma membrane // integral to plasma membrane	GO:0004713 // GO:0004714 // GO:0005515 // GO:0005524	protein tyrosine kinase activity // transmembrane receptor protein tyrosine kinase activity // protein binding // ATP binding	---	---	---	main	Coding	Coding
TC01000544.hg.1	0.162257	1.0298	up	6.92845	6.95755	6.99604	6.89984	6.94838	6.90675	MPL	4352///4352///4352///4352	NM_005373	MPL	myeloproliferative leukemia virus oncogene	1p34	RefSeq	Homo sapiens myeloproliferative leukemia virus oncogene (MPL), mRNA.	Hs.82906	chr1	+	43803475	43820135	---	---	GO:0007166 // GO:0007596 // GO:0008283 // GO:0030168 // GO:0032642 // GO:0048872	cell surface receptor signaling pathway // blood coagulation // cell proliferation // platelet activation // regulation of chemokine production // homeostasis of number of cells	GO:0005886 // GO:0005886 // GO:0005887 // GO:0016020	plasma membrane // plasma membrane // integral to plasma membrane // membrane	GO:0004888 // GO:0004896	transmembrane signaling receptor activity // cytokine receptor activity	---	---	---	main	Coding	Coding
TC01000545.hg.1	0.324639	1.20426	up	7.09668	7.72401	7.84932	7.38274	7.28681	7.19602	CDC20	991///991///991///991///991///991///991///991///991///991///991///991///991	BC012827	CDC20	cell division cycle 20 homolog (S. cerevisiae)	1p34.1	GenBank	Homo sapiens cell division cycle 20 homolog (S. cerevisiae), mRNA (cDNA clone MGC:4503 IMAGE:2964686), complete cds.	Hs.524947	chr1	+	43824599	43828874	BC012827	Q12834	GO:0000075 // GO:0000087 // GO:0000236 // GO:0000278 // GO:0007049 // GO:0007094 // GO:0008284 // GO:0016567 // GO:0031145 // GO:0031145 // GO:0031915 // GO:0050773 // GO:0051301 // GO:0051436 // GO:0051437 // GO:0051439 // GO:0051488 // GO:0090129	cell cycle checkpoint // M phase of mitotic cell cycle // mitotic prometaphase // mitotic cell cycle // cell cycle // mitotic cell cycle spindle assembly checkpoint // positive regulation of cell proliferation // protein ubiquitination // anaphase-promoting complex-dependent proteasomal ubiquitin-dependent protein catabolic process // anaphase-promoting complex-dependent proteasomal ubiquitin-dep…	GO:0000922 // GO:0005654 // GO:0005680 // GO:0005813 // GO:0005819 // GO:0005829 // GO:0048471	spindle pole // nucleoplasm // anaphase-promoting complex // centrosome // spindle // cytosol // perinuclear region of cytoplasm	GO:0005515 // GO:0008022 // GO:0019899	protein binding // protein C-terminus binding // enzyme binding	Cell_cycle_KEGG	---	---	main	Coding	Coding
TC01000547.hg.1	0.237188	1.12894	up	7.33257	7.52157	7.66982	7.47981	7.20601	7.31323	SZT2	23334///23334///23334///23334///23334///---///23334///23334	NM_015284	SZT2	seizure threshold 2 homolog (mouse)	1p34.2	RefSeq	Homo sapiens seizure threshold 2 homolog (mouse) (SZT2), mRNA.	Hs.643560	chr1	+	43855553	43922666	NM_015284	Q5T011	GO:0008150	biological_process	GO:0005575 // GO:0005777	cellular_component // peroxisome	GO:0003674	molecular_function	---	---	---	main	Coding	Coding
TC01000548.hg.1	0.616966	1.06765	down	8.49523	8.38488	8.86694	8.68838	8.50552	8.83645	PTPRF	5792///5792///5792///5792///5792///5792///5792///5792///5792	NM_002840	PTPRF	protein tyrosine phosphatase, receptor type, F	1p34	RefSeq	Homo sapiens protein tyrosine phosphatase, receptor type, F (PTPRF), transcript variant 1, mRNA.	Hs.272062	chr1	+	43990858	44089343	NM_002840	Q5W9G3	GO:0001960 // GO:0007155 // GO:0007156 // GO:0007185 // GO:0008285 // GO:0031345 // GO:0035335 // GO:0035335 // GO:0042059 // GO:0043525 // GO:0046627 // GO:0050775 // GO:0050803 // GO:0051387	negative regulation of cytokine-mediated signaling pathway // cell adhesion // homophilic cell adhesion // transmembrane receptor protein tyrosine phosphatase signaling pathway // negative regulation of cell proliferation // negative regulation of cell projection organization // peptidyl-tyrosine dephosphorylation // peptidyl-tyrosine dephosphorylation // negative regulation of epidermal growth f…	GO:0005768 // GO:0005792 // GO:0005887 // GO:0030426 // GO:0043025 // GO:0060076	endosome // microsome // integral to plasma membrane // growth cone // neuronal cell body // excitatory synapse	GO:0004725 // GO:0005001 // GO:0005158 // GO:0008201 // GO:0030971 // GO:0042301	protein tyrosine phosphatase activity // transmembrane receptor protein tyrosine phosphatase activity // insulin receptor binding // heparin binding // receptor tyrosine kinase binding // phosphate ion binding	---	---	---	main	Coding	Coding
TC01000549.hg.1	0.838205	1.0365	up	7.9213	8.38781	8.70059	8.41399	8.2732	8.16735	KDM4A	9682///9682///9682///9682	NM_014663	KDM4A	lysine (K)-specific demethylase 4A	1p34.1	RefSeq	Homo sapiens lysine (K)-specific demethylase 4A (KDM4A), mRNA.	Hs.155983	chr1	+	44115797	44171189	NM_014663	O75164	GO:0006351 // GO:0016577 // GO:0044419 // GO:0045892 // GO:0070544	transcription, DNA-dependent // histone demethylation // interspecies interaction between organisms // negative regulation of transcription, DNA-dependent // histone H3-K36 demethylation	GO:0005634 // GO:0005730 // GO:0005737 // GO:0005813	nucleus // nucleolus // cytoplasm // centrosome	GO:0005515 // GO:0008270 // GO:0016702 // GO:0051864	protein binding // zinc ion binding // oxidoreductase activity, acting on single donors with incorporation of molecular oxygen, incorporation of two atoms of oxygen // histone demethylase activity (H3-K36 specific)	---	---	---	main	Coding	Coding
TC01000550.hg.1	0.793582	1.01459	down	7.41178	7.56089	7.6005	7.51182	7.48457	7.63947	ST3GAL3	6487///6487///6487///6487///6487///6487///6487///6487///6487///6487///6487///6487///6487///6487///6487///6487///6487///6487///6487///6487///6487///6487///6487///6487///6487///6487///6487///6487///6487///6487///6487///6487///6487///6487///6487///6487///6487///6487///6487	NM_006279	ST3GAL3	ST3 beta-galactoside alpha-2,3-sialyltransferase 3	1p34.1	RefSeq	Homo sapiens ST3 beta-galactoside alpha-2,3-sialyltransferase 3 (ST3GAL3), transcript variant 10, mRNA.	Hs.597915	chr1	+	44171495	44396831	BC050380	Q11203	GO:0016266 // GO:0043687 // GO:0044267	O-glycan processing // post-translational protein modification // cellular protein metabolic process	GO:0000139 // GO:0005576 // GO:0030173 // GO:0032580	Golgi membrane // extracellular region // integral to Golgi membrane // Golgi cisterna membrane	GO:0008118	N-acetyllactosaminide alpha-2,3-sialyltransferase activity	---	---	---	main	Coding	Coding
TC01000552.hg.1	0.246178	1.08444	up	7.52027	7.66959	7.81636	7.56775	7.53128	7.55634	ARTN	9048///9048///9048///9048///9048///9048///9048///9048///9048///9048///9048	NM_001136215	ARTN	artemin	1p33-p32	RefSeq	Homo sapiens artemin (ARTN), transcript variant 5, mRNA.	Hs.632404	chr1	+	44398992	44402913	BC062375	Q5T4W7	GO:0007165 // GO:0007405 // GO:0007411	signal transduction // neuroblast proliferation // axon guidance	GO:0005576	extracellular region	GO:0005102 // GO:0008083	receptor binding // growth factor activity	---	---	---	main	Coding	Coding
TC01000553.hg.1	0.0687042	1.1821	down	8.33893	8.19283	8.34803	8.68038	8.3907	8.53276	IPO13	9670///9670///9670///9670///9670	NM_014652	IPO13	importin 13	1p34.1	RefSeq	Homo sapiens importin 13 (IPO13), mRNA.	Hs.158497	chr1	+	44412478	44433694	NM_014652	O94829	GO:0006606	protein import into nucleus	GO:0005634 // GO:0005737	nucleus // cytoplasm	GO:0005515 // GO:0008565	protein binding // protein transporter activity	---	---	---	main	Coding	Coding
TC01000554.hg.1	0.151798	1.14658	up	7.27252	7.55579	7.61043	7.29725	7.20912	7.34035	DPH2	1802///1802///1802///1802///1802///1802///1802///1802///1802	NM_001039589	DPH2	DPH2 homolog (S. cerevisiae)	1p34	RefSeq	Homo sapiens DPH2 homolog (S. cerevisiae) (DPH2), transcript variant 2, mRNA.	Hs.632398	chr1	+	44435653	44439045	NM_001039589	Q9BQC3	GO:0017183	peptidyl-diphthamide biosynthetic process from peptidyl-histidine	GO:0005737	cytoplasm	---	---	---	---	---	main	Coding	Coding
TC01000555.hg.1	0.341636	1.13644	down	8.25558	8.78509	8.5333	8.74244	8.82253	8.56258	ATP6V0B	533///533///533///533///533///533///533///533///533///533	NM_001039457	ATP6V0B	ATPase, H+ transporting, lysosomal 21kDa, V0 subunit b	1p32.3	RefSeq	Homo sapiens ATPase, H+ transporting, lysosomal 21kDa, V0 subunit b (ATP6V0B), transcript variant 2, mRNA.	Hs.596514	chr1	+	44440320	44443972	BC000423	Q99437	GO:0006879 // GO:0008286 // GO:0015991 // GO:0015992 // GO:0033572 // GO:0055085	cellular iron ion homeostasis // insulin receptor signaling pathway // ATP hydrolysis coupled proton transport // proton transport // transferrin transport // transmembrane transport	GO:0005774 // GO:0010008 // GO:0016021 // GO:0033179	vacuolar membrane // endosome membrane // integral to membrane // proton-transporting V-type ATPase, V0 domain	GO:0005215 // GO:0015078	transporter activity // hydrogen ion transmembrane transporter activity	---	---	---	main	Coding	Coding
TC01000556.hg.1	0.606833	1.04005	up	8.24487	8.08404	8.41396	8.25938	8.17198	8.14157	B4GALT2	8704///8704///8704///8704///8704///8704///8704///8704///8704	NM_001005417	B4GALT2	UDP-Gal:betaGlcNAc beta 1,4- galactosyltransferase, polypeptide 2	1p34-p33	RefSeq	Homo sapiens UDP-Gal:betaGlcNAc beta 1,4- galactosyltransferase, polypeptide 2 (B4GALT2), transcript variant 3, mRNA.	Hs.632403	chr1	+	44444615	44456843	NM_001005417	B3KQA5	GO:0018279 // GO:0043687 // GO:0044267	protein N-linked glycosylation via asparagine // post-translational protein modification // cellular protein metabolic process	GO:0000139 // GO:0016021 // GO:0032580	Golgi membrane // integral to membrane // Golgi cisterna membrane	GO:0003831 // GO:0003945 // GO:0004461 // GO:0008378 // GO:0046872	beta-N-acetylglucosaminylglycopeptide beta-1,4-galactosyltransferase activity // N-acetyllactosamine synthase activity // lactose synthase activity // galactosyltransferase activity // metal ion binding	---	---	---	main	Coding	Coding
TC01000557.hg.1	0.702552	1.02782	up	6.79557	6.98614	7.12841	6.92651	6.93474	6.93012	CCDC24	149473///149473///149473///149473	NM_152499	CCDC24	coiled-coil domain containing 24	1p34.1	RefSeq	Homo sapiens coiled-coil domain containing 24 (CCDC24), mRNA.	Hs.632394	chr1	+	44457031	44462200	BC033868	Q8N4L8	---	---	---	---	---	---	---	---	---	main	Coding	Coding
TC01000559.hg.1	0.952959	1.00399	up	8.59329	8.67722	8.82361	8.81623	8.62203	8.63861	DMAP1	55929///55929///55929///55929///55929///55929///55929///55929///55929///55929	NM_001034023	DMAP1	DNA methyltransferase 1 associated protein 1	1p34	RefSeq	Homo sapiens DNA methyltransferase 1 associated protein 1 (DMAP1), transcript variant 2, mRNA.	Hs.8008	chr1	+	44679125	44686353	NM_001034023	Q9NPF5	GO:0000122 // GO:0006306 // GO:0006351 // GO:0040008 // GO:0042993 // GO:0043967 // GO:0043968 // GO:0045892 // GO:0045892	negative regulation of transcription from RNA polymerase II promoter // DNA methylation // transcription, DNA-dependent // regulation of growth // positive regulation of transcription factor import into nucleus // histone H4 acetylation // histone H2A acetylation // negative regulation of transcription, DNA-dependent // negative regulation of transcription, DNA-dependent	GO:0005634 // GO:0005634 // GO:0005634 // GO:0005657 // GO:0005737 // GO:0035267	nucleus // nucleus // nucleus // replication fork // cytoplasm // NuA4 histone acetyltransferase complex	GO:0001103 // GO:0003677 // GO:0003714 // GO:0005515 // GO:0008168	RNA polymerase II repressing transcription factor binding // DNA binding // transcription corepressor activity // protein binding // methyltransferase activity	---	---	---	main	Coding	Coding
TC01000561.hg.1	0.0175792	1.46676	down	8.3049	7.94652	7.99995	8.81028	8.5332	8.56578	RNF220	55182///55182///55182///55182///55182///55182///55182///55182///55182///55182///55182	NM_018150	RNF220	ring finger protein 220	1p34.1	RefSeq	Homo sapiens ring finger protein 220 (RNF220), mRNA.	Hs.456557	chr1	+	44870866	45117396	BC034221	Q5VTB9	GO:0016567 // GO:0051865	protein ubiquitination // protein autoubiquitination	GO:0005737	cytoplasm	GO:0004842 // GO:0008270	ubiquitin-protein ligase activity // zinc ion binding	---	---	---	main	Coding	Coding
TC01000562.hg.1	0.664941	1.02714	up	6.86948	7.0714	7.12571	6.9968	6.93024	7.02367	C1orf228	339541///339541///339541///339541///339541	NM_001145636	C1orf228	chromosome 1 open reading frame 228	1p34.1	RefSeq	Homo sapiens chromosome 1 open reading frame 228 (C1orf228), mRNA.	Hs.173679	chr1	+	45140364	45191263	BC026115	Q6PIY5	---	---	---	---	---	---	---	---	---	main	Coding	Coding
TC01000563.hg.1	0.132925	1.53585	up	6.18457	7.02227	7.263	6.26992	6.14356	6.19924	KIF2C	11004///11004///11004///11004///11004///11004///11004///11004	NM_006845	KIF2C	kinesin family member 2C	1p34.1	RefSeq	Homo sapiens kinesin family member 2C (KIF2C), mRNA.	Hs.720061	chr1	+	45205490	45233439	NM_006845	Q8N5N1	GO:0000087 // GO:0000236 // GO:0000278 // GO:0007018 // GO:0007018 // GO:0007019 // GO:0007059 // GO:0007067 // GO:0007596 // GO:0008283 // GO:0030951 // GO:0051301 // GO:0051983	M phase of mitotic cell cycle // mitotic prometaphase // mitotic cell cycle // microtubule-based movement // microtubule-based movement // microtubule depolymerization // chromosome segregation // mitosis // blood coagulation // cell proliferation // establishment or maintenance of microtubule cytoskeleton polarity // cell division // regulation of chromosome segregation	GO:0000775 // GO:0000776 // GO:0000777 // GO:0005634 // GO:0005829 // GO:0005871 // GO:0005874 // GO:0005881 // GO:0015630	chromosome, centromeric region // kinetochore // condensed chromosome kinetochore // nucleus // cytosol // kinesin complex // microtubule // cytoplasmic microtubule // microtubule cytoskeleton	GO:0003777 // GO:0005515 // GO:0005524 // GO:0019237 // GO:0051010	microtubule motor activity // protein binding // ATP binding // centromeric DNA binding // microtubule plus-end binding	---	---	---	main	Coding	Coding
TC01000564.hg.1	0.0259483	1.39347	up	7.96451	8.37123	8.05674	7.60473	7.77806	7.57364	RPS8	6202///26811///94162///94163///94162///94163///26811///6202///---///94163///26811///6202///94163///26811///6202///6202	NM_001012	RPS8	ribosomal protein S8	1p34.1-p32	RefSeq	Homo sapiens ribosomal protein S8 (RPS8), mRNA.	Hs.512675	chr1	+	45240923	45244451	BC070875	P62241	GO:0000184 // GO:0000462 // GO:0006412 // GO:0006412 // GO:0006412 // GO:0006412 // GO:0006413 // GO:0006414 // GO:0006415 // GO:0006614 // GO:0010467 // GO:0016032 // GO:0016070 // GO:0016071 // GO:0019058 // GO:0019083 // GO:0044267	nuclear-transcribed mRNA catabolic process, nonsense-mediated decay // maturation of SSU-rRNA from tricistronic rRNA transcript (SSU-rRNA, 5.8S rRNA, LSU-rRNA) // translation // translation // translation // translation // translational initiation // translational elongation // translational termination // SRP-dependent cotranslational protein targeting to membrane // gene expression // viral rep…	GO:0005737 // GO:0005829 // GO:0005840 // GO:0022627 // GO:0022627 // GO:0030529	cytoplasm // cytosol // ribosome // cytosolic small ribosomal subunit // cytosolic small ribosomal subunit // ribonucleoprotein complex	GO:0003735 // GO:0003735	structural constituent of ribosome // structural constituent of ribosome	---	---	---	main	Coding	Coding
TC01000566.hg.1	0.0300435	1.51936	up	7.30424	7.85678	7.82361	7.0036	7.1334	7.03725	PLK3	1263///1263///1263///1263///1263	NM_004073	PLK3	polo-like kinase 3	1p34.1	RefSeq	Homo sapiens polo-like kinase 3 (PLK3), mRNA.	Hs.632415	chr1	+	45265897	45271667	BC013899	Q9H4B4	GO:0000082 // GO:0000084 // GO:0000086 // GO:0000122 // GO:0000302 // GO:0000910 // GO:0006468 // GO:0006915 // GO:0006970 // GO:0006974 // GO:0006974 // GO:0007113 // GO:0009314 // GO:0043066 // GO:0043491 // GO:0071779 // GO:0071780 // GO:0090166 // GO:2000777	G1/S transition of mitotic cell cycle // S phase of mitotic cell cycle // G2/M transition of mitotic cell cycle // negative regulation of transcription from RNA polymerase II promoter // response to reactive oxygen species // cytokinesis // protein phosphorylation // apoptotic process // response to osmotic stress // response to DNA damage stimulus // response to DNA damage stimulus // endomitoti…	GO:0005634 // GO:0005730 // GO:0005737 // GO:0005795 // GO:0005813 // GO:0030425 // GO:0043025	nucleus // nucleolus // cytoplasm // Golgi stack // centrosome // dendrite // neuronal cell body	GO:0002039 // GO:0004674 // GO:0004674 // GO:0005515 // GO:0005524	p53 binding // protein serine/threonine kinase activity // protein serine/threonine kinase activity // protein binding // ATP binding	---	---	---	main	Coding	Coding
TC01000567.hg.1	0.0626798	1.14915	up	7.92546	8.13792	8.17791	7.87598	7.88228	7.88133	BTBD19	149478///149478///149478///149478///149478	NM_001136537	BTBD19	BTB (POZ) domain containing 19	1p34.1	RefSeq	Homo sapiens BTB (POZ) domain containing 19 (BTBD19), mRNA.	Hs.632400	chr1	+	45274154	45281257	---	---	---	---	---	---	---	---	---	---	---	main	Coding	Coding
TC01000569.hg.1	0.33458	1.19642	up	7.27708	8.06825	7.67093	7.52252	7.31745	7.40012	UROD	7389///7389///7389///7389///7389///7389///7389	NM_000374	UROD	uroporphyrinogen decarboxylase	1p34	RefSeq	Homo sapiens uroporphyrinogen decarboxylase (UROD), transcript variant 1, mRNA.	Hs.78601	chr1	+	45477805	45481341	BC001778	P06132	GO:0001889 // GO:0006778 // GO:0006779 // GO:0006782 // GO:0006783 // GO:0006783 // GO:0010039 // GO:0014070 // GO:0014075 // GO:0032355 // GO:0044281 // GO:0045471 // GO:0046502 // GO:0046689 // GO:0051597 // GO:0060992 // GO:0071243	liver development // porphyrin-containing compound metabolic process // porphyrin-containing compound biosynthetic process // protoporphyrinogen IX biosynthetic process // heme biosynthetic process // heme biosynthetic process // response to iron ion // response to organic cyclic compound // response to amine stimulus // response to estradiol stimulus // small molecule metabolic process // respon…	GO:0005634 // GO:0005730 // GO:0005737 // GO:0005829 // GO:0015630	nucleus // nucleolus // cytoplasm // cytosol // microtubule cytoskeleton	GO:0004853 // GO:0004853 // GO:0004853 // GO:0008198	uroporphyrinogen decarboxylase activity // uroporphyrinogen decarboxylase activity // uroporphyrinogen decarboxylase activity // ferrous iron binding	---	---	---	main	Coding	Coding
TC01000571.hg.1	0.155739	1.13831	up	6.46561	6.38573	6.55079	6.15043	6.46746	6.22356	HPDL	84842///84842///84842	NM_032756	HPDL	4-hydroxyphenylpyruvate dioxygenase-like	1p34.1	RefSeq	Homo sapiens 4-hydroxyphenylpyruvate dioxygenase-like (HPDL), mRNA.	Hs.162717	chr1	+	45792545	45794347	BC007293	Q96IR7	GO:0009072	aromatic amino acid family metabolic process	---	---	GO:0003868 // GO:0046872	4-hydroxyphenylpyruvate dioxygenase activity // metal ion binding	---	---	---	main	Coding	Coding
TC01000572.hg.1	0.162448	1.25716	up	7.36867	8.01222	7.62292	7.43291	7.29053	7.28986	TOE1	114034///114034///114034///114034///114034	NM_025077	TOE1	target of EGR1, member 1 (nuclear)	1p33	RefSeq	Homo sapiens target of EGR1, member 1 (nuclear) (TOE1), mRNA.	Hs.525091	chr1	+	45805342	45809650	NM_025077	Q96GM8	---	---	GO:0005730 // GO:0016607	nucleolus // nuclear speck	GO:0003676 // GO:0008270	nucleic acid binding // zinc ion binding	---	---	---	main	Coding	Coding
TC01000573.hg.1	0.0737336	1.08436	up	6.85063	6.88171	6.88657	6.77223	6.6675	6.82863	MMACHC	25974///25974///25974///25974	NM_015506	MMACHC	methylmalonic aciduria (cobalamin deficiency) cblC type, with homocystinuria	1p34.1	RefSeq	Homo sapiens methylmalonic aciduria (cobalamin deficiency) cblC type, with homocystinuria (MMACHC), mRNA.	Hs.13024	chr1	+	45965725	45979054	NM_015506	Q9Y4U1	GO:0009236	cobalamin biosynthetic process	GO:0005739	mitochondrion	GO:0031419	cobalamin binding	---	---	---	main	Coding	Coding
TC01000574.hg.1	0.00353763	1.2931	up	8.09696	8.20244	8.24959	7.80885	7.7447	7.88294	AKR1A1	10327///10327///10327///10327///10327///10327///10327///10327///10327	NM_001202413	AKR1A1	aldo-keto reductase family 1, member A1 (aldehyde reductase)	1p33-p32	RefSeq	Homo sapiens aldo-keto reductase family 1, member A1 (aldehyde reductase) (AKR1A1), transcript variant 4, mRNA.	Hs.474584	chr1	+	46016215	46035723	BC000670	P14550	GO:0006006 // GO:0006081 // GO:0019853 // GO:0042840 // GO:0046185	glucose metabolic process // cellular aldehyde metabolic process // L-ascorbic acid biosynthetic process // D-glucuronate catabolic process // aldehyde catabolic process	GO:0005829 // GO:0016324	cytosol // apical plasma membrane	GO:0004032 // GO:0009055 // GO:0047939	alditol:NADP+ 1-oxidoreductase activity // electron carrier activity // L-glucuronate reductase activity	---	---	---	main	Coding	Coding
TC01000575.hg.1	0.0716613	1.38399	up	8.56748	8.69291	9.19025	8.39916	8.29337	8.35161	NASP	4678///4678///4678///4678///4678///4678///4678///4678///4678///4678///4678///4678///4678///4678	NM_001195193	NASP	nuclear autoantigenic sperm protein (histone-binding)	1p34.1	RefSeq	Homo sapiens nuclear autoantigenic sperm protein (histone-binding) (NASP), transcript variant 4, mRNA.	Hs.319334	chr1	+	46049518	46084578	NM_001195193	O95138	GO:0001824 // GO:0006260 // GO:0007049 // GO:0008283 // GO:0015031 // GO:0043486	blastocyst development // DNA replication // cell cycle // cell proliferation // protein transport // histone exchange	GO:0005634 // GO:0005737	nucleus // cytoplasm	GO:0042393 // GO:0051879	histone binding // Hsp90 protein binding	---	---	---	main	Coding	Coding
TC01000576.hg.1	0.409429	1.17164	up	8.69562	9.54022	9.22273	8.95522	8.86175	8.956	TMEM69	51249///51249///51249///51249///51249///51249///51249///51249///51249///51249///51249	NM_016486	TMEM69	transmembrane protein 69	1p34.1	RefSeq	Homo sapiens transmembrane protein 69 (TMEM69), mRNA.	Hs.740558	chr1	+	46152886	46160115	NM_016486	Q5SWH9	---	---	GO:0016021	integral to membrane	---	---	---	---	---	main	Coding	Coding
TC01000577.hg.1	0.171882	1.1234	down	7.46439	7.30311	7.63889	7.68694	7.58887	7.63418	MAST2	23139///23139///23139///23139///23139///23139///23139///23139	NM_015112	MAST2	microtubule associated serine/threonine kinase 2	1p34.1	RefSeq	Homo sapiens microtubule associated serine/threonine kinase 2 (MAST2), mRNA.	Hs.319481	chr1	+	46252659	46501896	NM_015112	Q6P0Q8	GO:0006468 // GO:0045075 // GO:0048515	protein phosphorylation // regulation of interleukin-12 biosynthetic process // spermatid differentiation	GO:0005737 // GO:0005886 // GO:0015630	cytoplasm // plasma membrane // microtubule cytoskeleton	GO:0000287 // GO:0004674 // GO:0005515 // GO:0005524 // GO:0008017 // GO:0019902	magnesium ion binding // protein serine/threonine kinase activity // protein binding // ATP binding // microtubule binding // phosphatase binding	---	---	---	main	Coding	Coding
TC01000580.hg.1	0.325398	1.06899	down	6.04085	6.1335	6.12139	6.34472	6.06729	6.17247	TSPAN1	10103///10103///10103///10103///10103	NM_005727	TSPAN1	tetraspanin 1	1p34.1	RefSeq	Homo sapiens tetraspanin 1 (TSPAN1), mRNA.	Hs.38972	chr1	+	46640745	46651634	NM_005727	O60635	---	---	GO:0005765 // GO:0016021	lysosomal membrane // integral to membrane	---	---	---	---	---	main	Coding	Coding
TC01000581.hg.1	0.0820413	1.18964	down	7.35488	7.03921	7.06546	7.32558	7.44795	7.4376	LURAP1	541468///541468///541468	NM_001013615	LURAP1	leucine rich adaptor protein 1	1p34	RefSeq	Homo sapiens leucine rich adaptor protein 1 (LURAP1), mRNA.	Hs.568642	chr1	+	46669006	46686933	BC034422	Q96LR2	GO:0001819 // GO:0043123	positive regulation of cytokine production // positive regulation of I-kappaB kinase/NF-kappaB cascade	GO:0005737	cytoplasm	---	---	---	---	---	main	Coding	Coding
TC01000582.hg.1	0.524559	1.05356	up	6.10102	6.23609	6.42896	6.19664	6.25948	6.08414	RAD54L	8438///8438///8438///8438///8438///8438///8438	NM_001142548	RAD54L	RAD54-like (S. cerevisiae)	1p32	RefSeq	Homo sapiens RAD54-like (S. cerevisiae) (RAD54L), transcript variant 2, mRNA.	Hs.642042	chr1	+	46713360	46744145	BC121059	Q92698	GO:0000724 // GO:0006281 // GO:0006310 // GO:0007126 // GO:0010212 // GO:0042493 // GO:0051276	double-strand break repair via homologous recombination // DNA repair // DNA recombination // meiosis // response to ionizing radiation // response to drug // chromosome organization	GO:0005634	nucleus	GO:0003677 // GO:0004386 // GO:0005515 // GO:0005524	DNA binding // helicase activity // protein binding // ATP binding	---	---	---	main	Coding	Coding
TC01000583.hg.1	0.000821	1.52096	down	7.66836	7.82914	7.63625	8.36619	8.26281	8.31968	UQCRH	7388///440567///7388///440567///7388///7388///7388///7388///7388///7388	NM_006004	UQCRH	ubiquinol-cytochrome c reductase hinge protein	1p34.1	RefSeq	Homo sapiens ubiquinol-cytochrome c reductase hinge protein (UQCRH), nuclear gene encoding mitochondrial protein, mRNA.	Hs.481571	chr1	+	46769303	46782448	NM_006004	P07919	GO:0006119 // GO:0006122 // GO:0009060 // GO:0022904 // GO:0044281 // GO:0051291 // GO:0055114	oxidative phosphorylation // mitochondrial electron transport, ubiquinol to cytochrome c // aerobic respiration // respiratory electron transport chain // small molecule metabolic process // protein heterooligomerization // oxidation-reduction process	GO:0005743 // GO:0005746 // GO:0005750	mitochondrial inner membrane // mitochondrial respiratory chain // mitochondrial respiratory chain complex III	GO:0008121 // GO:0032403	ubiquinol-cytochrome-c reductase activity // protein complex binding	Electron_Transport_Chain	---	---	main	Coding	Coding
TC01000584.hg.1	0.894951	1.01454	down	7.32496	7.61095	7.74363	7.62622	7.69351	7.42227	NSUN4	387338///387338///387338///387338///387338///387338///387338///387338///387338///387338///387338	NM_001256127	NSUN4	NOP2/Sun domain family, member 4	1p34	RefSeq	Homo sapiens NOP2/Sun domain family, member 4 (NSUN4), transcript variant 2, mRNA.	Hs.163424	chr1	+	46805849	46830824	NM_001256127	B3KQ50	---	---	GO:0005762	mitochondrial large ribosomal subunit	GO:0008168	methyltransferase activity	---	---	---	main	Coding	Coding
TC01000585.hg.1	0.148984	1.15788	down	7.56911	7.25221	7.25313	7.63422	7.46216	7.61254	FAAH	2166///2166///2166///2166///2166///2166	NM_001441	FAAH	fatty acid amide hydrolase	1p35-p34	RefSeq	Homo sapiens fatty acid amide hydrolase (FAAH), mRNA.	Hs.720143	chr1	+	46859937	46879520	BC093632	O00519	GO:0009062	fatty acid catabolic process	GO:0005737 // GO:0005856 // GO:0012505 // GO:0016021 // GO:0031090	cytoplasm // cytoskeleton // endomembrane system // integral to membrane // organelle membrane	GO:0004040 // GO:0005543 // GO:0016884 // GO:0017064 // GO:0042803 // GO:0047372	amidase activity // phospholipid binding // carbon-nitrogen ligase activity, with glutamine as amido-N-donor // fatty acid amide hydrolase activity // protein homodimerization activity // acylglycerol lipase activity	---	---	---	main	Coding	Coding
TC01000588.hg.1	0.827685	1.02795	up	6.53972	6.95479	7.09885	6.78555	6.7942	6.89429	DMBX1	127343///127343///127343///127343	NM_147192	DMBX1	diencephalon/mesencephalon homeobox 1	1p33	RefSeq	Homo sapiens diencephalon/mesencephalon homeobox 1 (DMBX1), transcript variant 2, mRNA.	Hs.375623	chr1	+	46972668	46979898	NM_147192	Q8NFW5	GO:0006351 // GO:0007417 // GO:0007420 // GO:0045892 // GO:0048589	transcription, DNA-dependent // central nervous system development // brain development // negative regulation of transcription, DNA-dependent // developmental growth	GO:0005634	nucleus	GO:0003677 // GO:0003700 // GO:0043565	DNA binding // sequence-specific DNA binding transcription factor activity // sequence-specific DNA binding	---	---	---	main	Coding	Coding
TC01000590.hg.1	0.196254	1.1044	up	6.76215	6.80334	7.03672	6.75378	6.65392	6.76473	ATPAF1-AS1	374973///374973///374973///374973///374973	NM_001145474	ATPAF1-AS1	ATPAF1 antisense RNA 1 (non-protein coding)	1p33	RefSeq	Homo sapiens ATPAF1 antisense RNA 1 (non-protein coding) (ATPAF1-AS1), mRNA.	Hs.443299	chr1	+	47137497	47139266	NM_001145474	Q6PEX7	---	---	GO:0016021	integral to membrane	---	---	---	---	---	main	Coding	Coding
TC01000592.hg.1	0.189522	1.04569	up	5.9125	5.9816	5.98944	5.83799	5.95099	5.90119	CYP4B1	1580///1580///1580///1580///1580///1580///1580///1580	NM_000779	CYP4B1	cytochrome P450, family 4, subfamily B, polypeptide 1	1p34-p12	RefSeq	Homo sapiens cytochrome P450, family 4, subfamily B, polypeptide 1 (CYP4B1), transcript variant 2, mRNA.	Hs.436317	chr1	+	47223510	47285085	BC017758	P13584	GO:0006805 // GO:0044281	xenobiotic metabolic process // small molecule metabolic process	GO:0005789 // GO:0005792	endoplasmic reticulum membrane // microsome	GO:0004497 // GO:0009055 // GO:0016705 // GO:0019825 // GO:0020037 // GO:0070330	monooxygenase activity // electron carrier activity // oxidoreductase activity, acting on paired donors, with incorporation or reduction of molecular oxygen // oxygen binding // heme binding // aromatase activity	---	---	---	main	Coding	Coding
TC01000593.hg.1	0.0190821	5.721	down	6.73412	4.86067	4.97088	8.11257	7.54796	8.45394	CYP4X1	260293///260293///260293///260293///260293	NM_178033	CYP4X1	cytochrome P450, family 4, subfamily X, polypeptide 1	1p33	RefSeq	Homo sapiens cytochrome P450, family 4, subfamily X, polypeptide 1 (CYP4X1), mRNA.	Hs.439760	chr1	+	47427036	47516423	NM_178033	Q8N118	---	---	GO:0005789 // GO:0005792	endoplasmic reticulum membrane // microsome	GO:0009055 // GO:0020037 // GO:0070330	electron carrier activity // heme binding // aromatase activity	---	---	---	main	Coding	Coding
TC01000594.hg.1	0.0230497	1.87568	down	4.5893	4.20635	4.28305	5.5863	4.83419	5.38045	CYP4Z1	199974///199974///199974	NM_178134	CYP4Z1	cytochrome P450, family 4, subfamily Z, polypeptide 1	1p33	RefSeq	Homo sapiens cytochrome P450, family 4, subfamily Z, polypeptide 1 (CYP4Z1), mRNA.	Hs.176588	chr1	+	47533160	47583992	NM_178134	Q8N1L4	---	---	GO:0005789 // GO:0005792 // GO:0016021	endoplasmic reticulum membrane // microsome // integral to membrane	GO:0009055 // GO:0020037 // GO:0070330	electron carrier activity // heme binding // aromatase activity	---	---	---	main	Coding	Coding
TC01000595.hg.1	0.154226	1.09027	down	5.62492	5.76085	5.85051	5.8299	5.85798	5.92244	CYP4A22	284541///284541///284541///284541///284541///284541///284541///284541	NM_001010969	CYP4A22	cytochrome P450, family 4, subfamily A, polypeptide 22	1p33	RefSeq	Homo sapiens cytochrome P450, family 4, subfamily A, polypeptide 22 (CYP4A22), mRNA.	---	chr1	+	47603097	47615413	BC142607	A5PKT5	---	---	GO:0005789 // GO:0005792	endoplasmic reticulum membrane // microsome	GO:0009055 // GO:0018685 // GO:0020037 // GO:0052869	electron carrier activity // alkane 1-monooxygenase activity // heme binding // arachidonic acid omega-hydroxylase activity	---	---	---	main	Coding	Coding
TC01000598.hg.1	0.035088	1.23843	down	8.80006	8.7939	9.0914	9.19672	9.19467	9.2195	CMPK1	51727///51727///51727///51727///51727///51727	NM_016308	CMPK1	cytidine monophosphate (UMP-CMP) kinase 1, cytosolic	1p32	RefSeq	Homo sapiens cytidine monophosphate (UMP-CMP) kinase 1, cytosolic (CMPK1), transcript variant 1, mRNA.	Hs.731647	chr1	+	47799469	47844511	NM_016308	P30085	GO:0006222 // GO:0009220 // GO:0015949 // GO:0044281 // GO:0055086	UMP biosynthetic process // pyrimidine ribonucleotide biosynthetic process // nucleobase-containing small molecule interconversion // small molecule metabolic process // nucleobase-containing small molecule metabolic process	GO:0005634 // GO:0005737 // GO:0005829	nucleus // cytoplasm // cytosol	GO:0004127 // GO:0004849 // GO:0005524 // GO:0016776	cytidylate kinase activity // uridine kinase activity // ATP binding // phosphotransferase activity, phosphate group as acceptor	---	---	---	main	Coding	Coding
TC01000599.hg.1	0.12413	1.07764	up	7.45043	7.5487	7.59013	7.43699	7.47709	7.35157	FOXE3	2301///2301	NM_012186	FOXE3	forkhead box E3	1p32	RefSeq	Homo sapiens forkhead box E3 (FOXE3), mRNA.	Hs.112968	chr1	+	47881744	47883724	---	---	GO:0002089 // GO:0006355 // GO:0006355 // GO:0006355 // GO:0006366 // GO:0006590 // GO:0007275 // GO:0007389 // GO:0007422 // GO:0016477 // GO:0030878 // GO:0031069 // GO:0045944 // GO:0048484 // GO:0048485 // GO:0048562 // GO:0048846 // GO:0048937 // GO:0050679 // GO:0051090 // GO:0060022 // GO:0060023	lens morphogenesis in camera-type eye // regulation of transcription, DNA-dependent // regulation of transcription, DNA-dependent // regulation of transcription, DNA-dependent // transcription from RNA polymerase II promoter // thyroid hormone generation // multicellular organismal development // pattern specification process // peripheral nervous system development // cell migration // thyroid g…	GO:0005634 // GO:0005667	nucleus // transcription factor complex	GO:0003690 // GO:0003700 // GO:0003700 // GO:0003705 // GO:0008134 // GO:0008301 // GO:0043565	double-stranded DNA binding // sequence-specific DNA binding transcription factor activity // sequence-specific DNA binding transcription factor activity // RNA polymerase II distal enhancer sequence-specific DNA binding transcription factor activity // transcription factor binding // DNA binding, bending // sequence-specific DNA binding	---	---	---	main	Coding	Coding
TC01000600.hg.1	0.932161	1.00722	down	6.26758	6.00413	6.11753	6.08895	6.02464	6.30677	FOXD2	2306///2306	NM_004474	FOXD2	forkhead box D2	1p34-p32	RefSeq	Homo sapiens forkhead box D2 (FOXD2), mRNA.	Hs.166188	chr1	+	47901689	47906363	---	---	GO:0001755 // GO:0006355 // GO:0007389 // GO:0007422 // GO:0009790 // GO:0030318 // GO:0030513 // GO:0045944 // GO:0048484 // GO:0048485 // GO:0048846 // GO:0048937 // GO:0050935 // GO:0051090 // GO:0051216 // GO:0060678 // GO:0090184	neural crest cell migration // regulation of transcription, DNA-dependent // pattern specification process // peripheral nervous system development // embryo development // melanocyte differentiation // positive regulation of BMP signaling pathway // positive regulation of transcription from RNA polymerase II promoter // enteric nervous system development // sympathetic nervous system development…	GO:0005667	transcription factor complex	GO:0003690 // GO:0003700 // GO:0003705 // GO:0008134 // GO:0008301 // GO:0043565	double-stranded DNA binding // sequence-specific DNA binding transcription factor activity // RNA polymerase II distal enhancer sequence-specific DNA binding transcription factor activity // transcription factor binding // DNA binding, bending // sequence-specific DNA binding	---	---	---	main	Coding	Coding
TC01000606.hg.1	0.336516	1.05117	up	6.23712	6.33328	6.44999	6.23299	6.25796	6.31345	SLC5A9	200010///200010///200010///200010///200010///200010///200010///200010///200010///200010///200010	NM_001011547	SLC5A9	solute carrier family 5 (sodium/glucose cotransporter), member 9	1p33	RefSeq	Homo sapiens solute carrier family 5 (sodium/glucose cotransporter), member 9 (SLC5A9), transcript variant 2, mRNA.	Hs.37890	chr1	+	48688357	48714316	BC143570	B7ZL45	GO:0006814 // GO:0055085	sodium ion transport // transmembrane transport	GO:0005886 // GO:0016021	plasma membrane // integral to membrane	GO:0005215	transporter activity	---	---	---	main	Coding	Coding
TC01000613.hg.1	0.802722	1.02286	down	4.23526	4.44447	4.64368	4.44934	4.43498	4.5369	ENST00000448346	---	---	---	---	---	ENSEMBL	cdna:known chromosome:GRCh37:1:50459990:50461874:1 gene:ENSG00000227839 gene_biotype:protein_coding transcript_biotype:protein_coding	---	chr1	+	50459990	50461874	---	---	---	---	---	---	---	---	---	---	---	main	Coding	Coding
TC01000614.hg.1	0.0254831	4.14771	down	7.57182	5.70148	6.05924	8.76739	8.28297	8.43913	ELAVL4	1996///1996///1996///1996///1996///1996///1996///1996///1996///1996///1996///1996///1996///1996	NM_001144777	ELAVL4	ELAV (embryonic lethal, abnormal vision, Drosophila)-like 4 (Hu antigen D)	1p34	RefSeq	Homo sapiens ELAV (embryonic lethal, abnormal vision, Drosophila)-like 4 (Hu antigen D) (ELAVL4), transcript variant 5, mRNA.	Hs.213050	chr1	+	50513686	50669458	BC036071	P26378	GO:0006396 // GO:0006397	RNA processing // mRNA processing	---	---	GO:0000166 // GO:0003723 // GO:0003730 // GO:0017091	nucleotide binding // RNA binding // mRNA 3'-UTR binding // AU-rich element binding	---	---	---	main	Coding	Coding
TC01000619.hg.1	0.103006	1.3542	up	6.5921	6.91068	7.18511	6.27408	6.67681	6.42467	CDKN2C	1031///1031///1031///1031///1031///1031///1031///1031	NM_001262	CDKN2C	cyclin-dependent kinase inhibitor 2C (p18, inhibits CDK4)	1p32	RefSeq	Homo sapiens cyclin-dependent kinase inhibitor 2C (p18, inhibits CDK4) (CDKN2C), transcript variant 1, mRNA.	Hs.525324	chr1	+	51426417	51440309	BC000598	P42773	GO:0000079 // GO:0000080 // GO:0000082 // GO:0000278 // GO:0006917 // GO:0007050 // GO:0008285 // GO:0030308 // GO:0042326 // GO:0048709	regulation of cyclin-dependent protein kinase activity // G1 phase of mitotic cell cycle // G1/S transition of mitotic cell cycle // mitotic cell cycle // induction of apoptosis // cell cycle arrest // negative regulation of cell proliferation // negative regulation of cell growth // negative regulation of phosphorylation // oligodendrocyte differentiation	GO:0005634 // GO:0005737 // GO:0005829	nucleus // cytoplasm // cytosol	GO:0004861 // GO:0019901	cyclin-dependent protein kinase inhibitor activity // protein kinase binding	---	---	---	main	Coding	Coding
TC01000620.hg.1	0.227427	1.08163	up	4.51211	4.53804	4.58166	4.41407	4.30674	4.57136	C1orf185	284546///284546///284546	NM_001136508	C1orf185	chromosome 1 open reading frame 185	1p32.3	RefSeq	Homo sapiens chromosome 1 open reading frame 185 (C1orf185), mRNA.	Hs.176177	chr1	+	51567906	51613754	NM_001136508	Q5T7R7	---	---	GO:0016021	integral to membrane	---	---	---	---	---	main	Coding	Coding
TC01000624.hg.1	0.000809	1.52983	down	9.02304	8.89944	8.95711	9.49451	9.68444	9.54076	RNF11	26994///26994///26994///26994///26994	NM_014372	RNF11	ring finger protein 11	1p32	RefSeq	Homo sapiens ring finger protein 11 (RNF11), mRNA.	Hs.309641	chr1	+	51701943	51739127	NM_014372	Q9Y3C5	GO:0042787	protein ubiquitination involved in ubiquitin-dependent protein catabolic process	GO:0000151 // GO:0005634 // GO:0005737	ubiquitin ligase complex // nucleus // cytoplasm	GO:0003677 // GO:0005515 // GO:0008270	DNA binding // protein binding // zinc ion binding	---	---	---	main	Coding	Coding
TC01000627.hg.1	0.149837	1.11367	up	7.40144	7.41595	7.54199	7.28933	7.4318	7.17229	ENST00000413652		---	---	---	---	ENSEMBL	cdna:known chromosome:GRCh37:1:51795326:51800996:1 gene:ENSG00000228298	---	chr1	+	51795326	51800996	---	---	---	---	---	---	---	---	---	---	---	main	Coding	Coding
TC01000631.hg.1	0.645071	1.08488	up	8.97717	9.31036	8.95782	8.75008	9.37775	8.76493	OSBPL9	114883///114883///114883///114883///114883///114883///114883///114883///114883///114883///114883///114883///114883///114883///114883///114883///114883///114883///114883///114883///114883///114883	NM_024586	OSBPL9	oxysterol binding protein-like 9	1p32.3	RefSeq	Homo sapiens oxysterol binding protein-like 9 (OSBPL9), transcript variant 6, mRNA.	Hs.21938	chr1	+	52042851	52254891	NM_024586	Q96SU4	GO:0006869	lipid transport	---	---	GO:0005543	phospholipid binding	---	---	---	main	Coding	Coding
TC01000635.hg.1	0.907672	1.01112	down	7.29985	7.26101	7.3973	7.55671	7.13293	7.31639	uc021onk.1	---	---	---	---	---	UCSC Genes	---	---	chr1	+	52461413	52461712	---	---	---	---	---	---	---	---	---	---	---	main	Coding	Coding
TC01000638.hg.1	0.207495	1.07186	up	9.39078	9.55346	9.60603	9.40003	9.44795	9.40192	BTF3L4	91408///91408///91408///91408///91408///91408///91408///91408///91408///91408	NM_001136497	BTF3L4	basic transcription factor 3-like 4	1p32.3	RefSeq	Homo sapiens basic transcription factor 3-like 4 (BTF3L4), transcript variant 2, mRNA.	Hs.429839	chr1	+	52521797	52556388	NM_001136497	B3KNJ1	---	---	---	---	---	---	---	---	---	main	Coding	Coding
TC01000639.hg.1	0.00815214	2.75525	down	8.34688	7.35557	8.08433	9.40203	9.31287	9.45843	ZFYVE9	9372///9372///9372///9372///9372///9372///9372///9372///9372	NM_007323	ZFYVE9	zinc finger, FYVE domain containing 9	1p32.3	RefSeq	Homo sapiens zinc finger, FYVE domain containing 9 (ZFYVE9), transcript variant 2, mRNA.	Hs.532345	chr1	+	52608046	52812358	NM_004799	Q59GI4	GO:0006897 // GO:0007179 // GO:0007179 // GO:0007179 // GO:0007183 // GO:0007184	endocytosis // transforming growth factor beta receptor signaling pathway // transforming growth factor beta receptor signaling pathway // transforming growth factor beta receptor signaling pathway // SMAD protein complex assembly // SMAD protein import into nucleus	GO:0005737 // GO:0005769 // GO:0031901 // GO:0031901	cytoplasm // early endosome // early endosome membrane // early endosome membrane	GO:0004872 // GO:0005515 // GO:0005545 // GO:0008236 // GO:0046872	receptor activity // protein binding // 1-phosphatidylinositol binding // serine-type peptidase activity // metal ion binding	---	---	---	main	Coding	Coding
TC01000640.hg.1	0.0710326	1.42004	down	6.34629	5.65473	6.12076	6.50601	6.62268	6.51089	BC057844	---	---	---	---	---	GenBank	Homo sapiens cDNA clone MGC:71846 IMAGE:5313492, complete cds.	---	chr1	+	52834192	52835939	BC057844	Q6PEV9	---	---	---	---	---	---	---	---	---	main	Coding	Coding
TC01000641.hg.1	0.046532	1.60531	up	9.99127	10.2214	10.5723	9.41114	9.91928	9.40596	PRPF38A	84950///84950///84950///84950	NM_032864	PRPF38A	PRP38 pre-mRNA processing factor 38 (yeast) domain containing A	1p32.3	RefSeq	Homo sapiens PRP38 pre-mRNA processing factor 38 (yeast) domain containing A (PRPF38A), mRNA.	Hs.5301	chr1	+	52870219	52883992	NM_032864	Q8NAV1	GO:0006397 // GO:0008380	mRNA processing // RNA splicing	GO:0005681	spliceosomal complex	---	---	---	---	---	main	Coding	Coding
TC01000643.hg.1	0.034736	1.54884	up	6.72796	7.05751	7.32589	6.43591	6.56586	6.21601	GPX7	2882///2882///2882///2882	NM_015696	GPX7	glutathione peroxidase 7	1p32	RefSeq	Homo sapiens glutathione peroxidase 7 (GPX7), mRNA.	Hs.43728	chr1	+	53068043	53074723	NM_015696	Q96SL4	GO:0006979	response to oxidative stress	GO:0005576	extracellular region	GO:0004602	glutathione peroxidase activity	---	---	---	main	Coding	Coding
TC01000644.hg.1	0.0438728	1.17167	up	6.39992	6.61764	6.62223	6.34631	6.3466	6.26118	FAM159A	348378///348378///348378	NM_001042693	FAM159A	family with sequence similarity 159, member A	1p32.3	RefSeq	Homo sapiens family with sequence similarity 159, member A (FAM159A), mRNA.	Hs.424589	chr1	+	53099016	53135355	---	---	---	---	GO:0016021	integral to membrane	---	---	---	---	---	main	Coding	Coding
TC01000645.hg.1	0.0464708	1.92434	down	9.58729	8.56823	9.53468	10.1555	10.1672	10.2006	ZYG11B	79699///79699///79699///79699	NM_024646	ZYG11B	zyg-11 homolog B (C. elegans)	1p32.3	RefSeq	Homo sapiens zyg-11 homolog B (C. elegans) (ZYG11B), mRNA.	Hs.476280	chr1	+	53192126	53293014	NM_024646	Q9C0D3	---	---	---	---	---	---	---	---	---	main	Coding	Coding
TC01000647.hg.1	0.0997099	1.07994	up	4.44743	4.42467	4.58878	4.37626	4.36167	4.39008	ZYG11A	440590///440590///440590	NM_001004339	ZYG11A	zyg-11 homolog A (C. elegans)	1p32.3	RefSeq	Homo sapiens zyg-11 homolog A (C. elegans) (ZYG11A), mRNA.	Hs.658458	chr1	+	53308183	53360670	---	---	---	---	---	---	---	---	---	---	---	main	Coding	Coding
TC01000648.hg.1	0.882534	1.01437	up	8.45132	8.77762	8.79297	8.51958	8.69517	8.7454	SCP2	6342///6342///6342///6342///6342///6342///6342///6342///6342///6342///6342///6342///6342///6342///6342///6342///6342///6342///6342	NM_001007250	SCP2	sterol carrier protein 2	1p32	RefSeq	Homo sapiens sterol carrier protein 2 (SCP2), transcript variant 5, mRNA.	Hs.476365	chr1	+	53392901	53517375	BC067108	P22307	GO:0006699 // GO:0006869 // GO:0007031 // GO:0008206 // GO:0033540 // GO:0044255 // GO:0044281	bile acid biosynthetic process // lipid transport // peroxisome organization // bile acid metabolic process // fatty acid beta-oxidation using acyl-CoA oxidase // cellular lipid metabolic process // small molecule metabolic process	GO:0005634 // GO:0005730 // GO:0005737 // GO:0005739 // GO:0005777 // GO:0005782 // GO:0043231	nucleus // nucleolus // cytoplasm // mitochondrion // peroxisome // peroxisomal matrix // intracellular membrane-bounded organelle	GO:0005102 // GO:0005515 // GO:0032934 // GO:0033814	receptor binding // protein binding // sterol binding // propanoyl-CoA C-acyltransferase activity	---	---	---	main	Coding	Coding
[truncated: 24,171 more rows]

## Sheet: Table S3A 
ID	Gene Name	Species	Domains
CNP	2',3'-cyclic nucleotide 3' phosphodiesterase(CNP)	Homo sapiens	PF05881:2',3'-cyclic nucleotide 3'-phosphodiesterase (CNP or CNPase),
[truncated: 3,563 more rows]

## Sheet: Table S3B
Canonical RBDs	Counts	name
zf	222	Zinc finger
[truncated: 35 more rows]

## Sheet: Table S3C
Table S3C: canonical RBPs enrichment
[truncated: 433 more rows]

[truncated: 4 more sheets: TableS3D, Table S3E, Table S4A, Table S4B]
